# Supplementary material for: Gene Expression Profiling of Corpus luteum Reveals Important Insights about Early Pregnancy in Domestic Sheep
Source: Genes (Basel). 2020 Apr 10;11(4):415. doi: 10.3390/genes11040415 (PMC7231023; doi:10.3390/genes11040415)
Supplement: Supplementary file 1 [file genes-11-00415-s001.zip]

Archive with 7 entries (6 files):
- Supplementary/
- Supplementary/S1-Sheep_Follicles_CLs.xlsx
- Supplementary/S2-abundance_CL_g_0_1.csv
- Supplementary/S3-FS_TX_sig_ed.csv
- Supplementary/S4-FS_F1_sig_ed.csv
- Supplementary/S5-TX_F1_sig_ed.csv
- Supplementary/S6-ClueGOResults_FS_TX_FXup.xlsx
