# Supplementary material for: Gene Expression Profiling of Corpus luteum Reveals Important Insights about Early Pregnancy in Domestic Sheep
Source: Genes (Basel). 2020 Apr 10;11(4):415. doi: 10.3390/genes11040415 (PMC7231023; doi:10.3390/genes11040415)
Supplement: Supplementary file 1 [file genes-11-00415-s001.zip › Supplementary/S1-Sheep_Follicles_CLs.xlsx]

## Sheet: Taul1
sheep phenotypes
Finnsheep
ID	CLs	Embryos	Age (day)	Stage
48	left: 5	4	12_13	HdB
298	right: 4	?	15	Elong
312	left: 3	2	11	HdB
353	left: 4	?	16	Elong
554	right: 4	?	15	Elong
640	left: 8	4	9	ufos
801	left: 4	3	12	HdB
897	right: 4	2	15	Elong
974	right: 3	2	15	Elong
977	right:3	2	11	HdB
3609	left: 3	2	7	XB-HdB
	3.83
	4.4
	4.09
Texel
ID	CLs	Embryos	Age	Stage
73	left: 2	2	10	HdB
83	left: 1	0	8
107	left: 2	1	10	HdB
251	right: 2	1	9	HdB
302	left: 2	2	17	Elong
379	left: 1	2	14_15	Elong
787	left: 2	2	10	HdB
797	left: 2	0	11_12
1033	left: 1	1	7	HdB
1142	right: 2	2	2	ufo&8cell
	1.8
	1.6
	1.7
F1
ID	CLs	Embryos	Age	Stage
4208	left: 6	4	9	HdB
4234	left: 2-3	n.a.
4271	left: 3	2	16	Elong
4325	right: 4	1	8	HdB
4519	left: 3	0	13
4563	left: 5	2	9	HdB
4590	right: 3	1	11_12	HdB
4823	right: 3	1	15	Elong
	3.5
	4
	3.75
