# Supplementary material for: Gene Expression Profiling of Corpus luteum Reveals Important Insights about Early Pregnancy in Domestic Sheep
Source: Genes (Basel). 2020 Apr 10;11(4):415. doi: 10.3390/genes11040415 (PMC7231023; doi:10.3390/genes11040415)
Supplement: Supplementary file 1 [file genes-11-00415-s001.zip › Supplementary/S2-abundance_CL_g_0_1.csv]

	mean_cl_abundance
A1BG	1.058349333
A3GALT2	1.074766381
A4GALT	11.20110962
AAAS	13.84285933
AACS	67.87053824
AADACL3	4.834231524
AAGAB	27.65108967
AAK1	6.772498238
AAMDC	93.65266029
AAMP	102.169748
AANAT	0.159068286
AAR2	10.97512848
AARS	71.46389995
AARS2	7.127988143
AASDH	6.478552381
AASDHPPT	43.68544205
AATF	20.89173681
AATK	1.065345476
ABAT	3.157207286
ABCA1	35.53470814
ABCA10	1.065920429
ABCA2	17.24928171
ABCA3	6.416661095
ABCA4	0.25463481
ABCA5	3.53872
ABCA6	11.7545669
ABCA7	1.527461905
ABCB1	26.27882471
ABCB10	22.73655629
ABCB4	1.132866333
ABCB6	30.50131343
ABCB7	12.33280095
ABCB8	31.09859362
ABCB9	9.240819286
ABCC1	18.61782962
ABCC10	5.237861429
ABCC3	12.22107433
ABCC5	9.674469524
ABCC6	0.113520333
ABCD1	42.91475029
ABCD3	27.71685962
ABCD4	30.63761967
ABCE1	39.29912329
ABCF1	25.75220276
ABCF2	25.87733633
ABCF3	45.51388929
ABCG1	10.88365814
ABCG2	38.04253429
ABCG8	0.949631619
ABHD1	0.622403619
ABHD11	76.91275667
ABHD12	54.92942086
ABHD13	13.17526571
ABHD14A	29.31090886
ABHD14B	55.57298405
ABHD15	0.224548905
ABHD16A	75.83529429
ABHD16B	0.79626519
ABHD17A	78.47557424
ABHD17B	17.56796738
ABHD17C	27.27231586
ABHD18	5.066769286
ABHD2	56.36633233
ABHD3	11.04730624
ABHD4	23.38261805
ABHD5	11.99826638
ABHD6	28.897588
ABHD8	21.91194052
ABI1	44.55433219
ABI2	25.97568043
ABI3	9.735154095
ABI3BP	9.670761333
ABITRAM	37.1845461
ABL1	40.162541
ABL2	4.32535081
ABLIM1	13.36951557
ABLIM2	0.806065905
ABLIM3	28.97707005
ABO	1.819061857
ABR	75.44149295
ABRACL	34.0072639
ABRAXAS1	11.83867962
ABRAXAS2	5.06989
ABT1	7.458120333
ABTB2	11.75530962
ACAA1	47.01163967
ACAA2	152.4186627
ACACA	23.779978
ACACB	2.324638762
ACAD11	11.73016057
ACAD8	87.30122776
ACAD9	45.7005181
ACADL	26.07193476
ACADS	71.10395952
ACADSB	41.9770799
ACADVL	135.4266877
ACAP1	4.845551381
ACAP2	21.66569833
ACAP3	15.33894319
ACAT1	180.5240336
ACAT2	178.3191045
ACBD3	40.67594929
ACBD4	16.28083719
ACBD5	47.90208848
ACBD6	18.53538086
ACBD7	1.158488857
ACCS	27.41324686
ACCSL	0.221933143
ACD	14.52370595
ACE2	28.72919352
ACER2	11.51176671
ACER3	4.400045905
ACHE	12.45542152
ACIN1	67.25680562
ACKR1	0.74168219
ACKR3	23.61979543
ACKR4	3.750051238
ACLY	252.1776997
ACMSD	10.22950995
ACO1	38.53052329
ACO2	209.2236252
ACOD1	0.271976095
ACOT11	1.70539081
ACOT13	21.96133733
ACOT6	3.427496619
ACOT7	28.26141838
ACOT8	18.48708786
ACOT9	26.37632024
ACOX1	39.42112181
ACOX2	0.54364619
ACOX3	17.58608286
ACP1	45.10338295
ACP2	29.9019571
ACP4	1.027099762
ACP5	17.98655081
ACP6	12.79303776
ACP7	0.587979048
ACR	0.128467143
ACRBP	0.492996429
ACSBG1	0.329683095
ACSF2	71.7668821
ACSF3	29.65218181
ACSL1	28.04242767
ACSL3	35.62709581
ACSL4	190.1900901
ACSL5	34.09743805
ACSL6	1.320165714
ACSM1	0.220406524
ACSM3	0.753383286
ACSM5	0.255777952
ACSS1	38.2138029
ACSS2	171.0508851
ACSS3	86.00083252
ACTA1	0.140744048
ACTA2	602.3142666
ACTB	1504.407954
ACTC1	0.218777333
ACTG1	1735.432236
ACTG2	48.97648457
ACTL6A	20.71059043
ACTN1	71.96794214
ACTN2	0.521136762
ACTN3	0.373191048
ACTN4	189.4886657
ACTR10	67.29404967
ACTR1A	109.891827
ACTR1B	33.7174669
ACTR2	110.2295473
ACTR3	468.7559721
ACTR3B	10.20485205
ACTR5	10.68370857
ACTR6	30.12532652
ACTR8	16.32336719
ACTRT3	0.357085905
ACVR1	29.55252133
ACVR1B	11.29363343
ACVR2A	11.78367267
ACVR2B	1.452483048
ACVRL1	43.41063552
ACY1	14.62405605
ACYP1	19.1541831
ACYP2	44.0235691
ADA	6.925671952
ADA2	2.602598762
ADAD1	0.176626952
ADAL	8.217871048
ADAM10	62.32503
ADAM11	2.264896
ADAM12	22.01820386
ADAM15	71.58979286
ADAM17	41.31279076
ADAM18	0.453852095
ADAM19	16.62636286
ADAM22	0.681818762
ADAM23	0.114207286
ADAM33	6.531276048
ADAM8	4.691285048
ADAM9	44.43594819
ADAMDEC1	4.059565476
ADAMTS1	50.0522751
ADAMTS10	5.629941476
ADAMTS12	4.844028143
ADAMTS13	0.173450048
ADAMTS14	6.63916719
ADAMTS15	13.31342586
ADAMTS17	4.506940857
ADAMTS18	0.349315476
ADAMTS19	0.106583714
ADAMTS20	0.57086619
ADAMTS3	20.4535
ADAMTS4	8.935162095
ADAMTS5	3.721992905
ADAMTS6	2.630540714
ADAMTS7	21.58090262
ADAMTS8	0.174662524
ADAMTS9	28.62724743
ADAMTSL1	14.87732686
ADAMTSL2	3.596403143
ADAMTSL3	4.762803619
ADAMTSL4	3.530602905
ADAMTSL5	2.451720143
ADAP1	7.739891333
ADAP2	22.20961271
ADAR	79.23063043
ADARB1	8.00046419
ADAT1	3.27163419
ADAT2	8.176484048
ADAT3	1.025009905
ADCK1	2.586435286
ADCK2	9.295674429
ADCK5	37.55241729
ADCY2	2.441252476
ADCY3	13.38995529
ADCY4	15.83634829
ADCY5	2.632297429
ADCY6	17.23480262
ADCY7	2.244135714
ADCY8	2.091746095
ADCY9	6.386883762
ADCYAP1R1	0.245695762
ADD1	107.9051994
ADD2	0.159959619
ADD3	29.186137
ADGRA1	0.837985095
ADGRA2	29.86998143
ADGRA3	21.58147667
ADGRB1	8.437590238
ADGRB2	4.682931238
ADGRB3	0.326229714
ADGRD1	2.331267429
ADGRE2	0.236598857
ADGRE3	0.62265981
ADGRE5	43.63866476
ADGRF2	5.660628714
ADGRF3	0.471717
ADGRF5	40.67503829
ADGRG1	24.74171776
ADGRG2	0.197835619
ADGRG3	0.719063667
ADGRG5	0.305780905
ADGRG6	8.725608
ADGRG7	0.123575286
ADGRL1	6.406580381
ADGRL2	32.33278005
ADGRL3	0.329304095
ADGRL4	48.32255838
ADH5	265.2192928
ADHFE1	5.232121
ADI1	242.881076
ADIG	0.826248
ADIPOR1	56.10624186
ADIPOR2	36.04953457
ADIRF	67.10526248
ADK	59.98407019
ADM	172.7084406
ADM5	21.4001069
ADNP	30.60500681
ADNP2	8.51335381
ADO	17.89400452
ADORA1	1.128979619
ADORA2A	5.316891714
ADORA2B	7.862656952
ADORA3	5.41435881
ADPGK	40.92486467
ADPRH	16.12263967
ADPRHL2	23.89113538
ADPRM	4.911551381
ADRA1A	1.145333952
ADRA1B	2.326410857
ADRA1D	0.28657581
ADRA2A	0.465221905
ADRA2B	3.637232095
ADRA2C	1.498583905
ADRB1	14.36100605
ADRB2	1.146187381
ADRB3	1.749136048
ADRM1	72.17984824
ADSL	22.45583057
ADSS	17.26276667
ADSSL1	9.649397524
AEBP1	229.682975
AEBP2	17.9197901
AEN	24.68437424
AES	367.214681
AFAP1	6.443636
AFAP1L1	40.5816481
AFAP1L2	44.89914229
AFDN	34.67486114
AFF1	12.1638309
AFF2	10.27497581
AFF4	27.56911219
AFG1L	4.462540476
AFG3L2	70.00647243
AFMID	3.621732333
AFP	0.111821381
AFTPH	17.60001133
AGA	42.33895195
AGAP1	9.767020952
AGAP2	0.469661143
AGAP3	17.82586533
AGBL2	0.202997952
AGBL5	5.417447
AGER	0.304153143
AGFG1	31.66740862
AGFG2	37.86139481
AGGF1	21.23629
AGK	25.75459857
AGL	10.54040105
AGMAT	0.103389286
AGO1	15.35799371
AGO2	6.959118524
AGO3	4.509837571
AGO4	5.705648048
AGPAT1	51.0075379
AGPAT2	5.51473781
AGPAT3	28.80422195
AGPAT4	2.28800419
AGPAT5	16.88576848
AGPS	14.45972433
AGR2	0.192611048
AGRN	44.60540914
AGT	0.362947238
AGTPBP1	4.801047619
AGTR1	15.95495405
AGTR2	0.481511095
AGTRAP	32.05544819
AHCTF1	12.58096433
AHCY	117.0950519
AHCYL1	44.46818233
AHCYL2	16.64489681
AHDC1	12.594531
AHI1	6.911167905
AHNAK	75.75492238
AHNAK2	3.442722476
AHR	15.4093891
AHRR	0.11221181
AHSA1	111.2942846
AHSA2P	12.89398
AHSG	0.614466429
AHSP	0.904904476
AICDA	0.105348143
AIDA	123.2518345
AIF1	33.62807457
AIF1L	222.0199237
AIFM1	135.714931
AIFM2	34.5179191
AIFM3	0.239747952
AIG1	76.08166876
AIMP1	33.09564014
AIMP2	38.49199771
AIP	71.73519362
AJAP1	1.341748762
AJM1	1.752269238
AJUBA	12.1963251
AK1	60.63849529
AK2	115.2695784
AK3	38.707686
AK4	9.724026429
AK5	0.597633048
AK6	24.65818867
AK7	2.647083667
AK8	2.535947524
AKAP1	23.22466729
AKAP10	8.778983286
AKAP11	23.16512138
AKAP12	28.57864052
AKAP17A	13.43275729
AKAP2	71.21940367
AKAP4	5.56505119
AKAP5	18.48637605
AKAP6	0.493548429
AKAP7	11.05255495
AKAP8	12.42770024
AKAP8L	25.43482229
AKAP9	9.35380419
AKIP1	34.55806971
AKIRIN1	42.133387
AKIRIN2	150.4079478
AKNA	4.12167981
AKNAD1	0.155779381
AKR1A1	88.70370395
AKR1B1	106.5005916
AKR1E2	6.803769905
AKR7A2	59.59966662
AKT1	121.267301
AKT1S1	27.43700614
AKT2	38.29000419
AKT3	29.4462579
AKTIP	23.468393
ALAD	4.371486476
ALAS1	205.2473936
ALB	0.261120857
ALCAM	7.583690048
ALDH16A1	26.81331014
ALDH18A1	40.90341343
ALDH1A1	1789.692776
ALDH1A2	3.635454429
ALDH1A3	6.709291524
ALDH1L1	10.34599924
ALDH1L2	8.222297333
ALDH2	1090.553571
ALDH3A2	133.8691927
ALDH3B1	9.335610143
ALDH4A1	33.84600876
ALDH5A1	56.15528957
ALDH6A1	47.04500776
ALDH7A1	81.48620424
ALDH8A1	0.180953333
ALDH9A1	106.8944126
ALDOA	363.2481736
ALDOB	1.473228952
ALDOC	20.25906733
ALG1	15.43183619
ALG11	22.66858557
ALG12	37.19457619
ALG14	38.79439643
ALG2	10.99454105
ALG3	16.14437614
ALG5	51.8310669
ALG6	14.21383524
ALG8	7.265562952
ALG9	11.16664524
ALKAL2	0.152283952
ALKBH1	7.707893095
ALKBH2	6.414113619
ALKBH3	10.59052562
ALKBH4	24.41469971
ALKBH5	59.18598314
ALKBH6	23.59895319
ALKBH7	49.42157167
ALKBH8	4.775966476
ALLC	0.215615952
ALMS1	4.431578333
ALOX12	2.421815429
ALOX15	1.323505762
ALOX5	1.364231762
ALOX5AP	5.551151381
ALPK1	8.384342714
ALPK2	0.206320571
ALPK3	15.22501967
ALPL	100.8132416
ALS2	8.59601081
ALS2CL	6.840072952
ALS2CR12	0.213098762
ALX1	1.199283667
ALX3	0.281251429
ALYREF	45.19665252
AMACR	54.85405271
AMBN	0.266785143
AMBRA1	19.24845862
AMD1	20.43966971
AMDHD1	14.03234743
AMDHD2	27.44602771
AMELX	1.541570857
AMER1	3.108599571
AMFR	141.6457295
AMH	3.222831571
AMHR2	1.436351857
AMIGO1	5.143297571
AMIGO2	18.14221486
AMIGO3	1.355900286
AMMECR1	19.00232614
AMMECR1L	15.23999129
AMN	1.926485286
AMN1	23.53429586
AMOT	15.62719148
AMOTL1	24.18471343
AMOTL2	33.10388648
AMPD2	19.89365552
AMPD3	0.192654476
AMT	7.441986619
AMZ1	0.122211095
AMZ2	33.52510586
ANAPC1	7.517293476
ANAPC10	12.62280438
ANAPC11	80.40998195
ANAPC13	61.78037857
ANAPC15	106.4410999
ANAPC16	99.87717243
ANAPC2	18.94610386
ANAPC4	12.80209938
ANAPC5	26.08670295
ANAPC7	41.55084062
ANGEL1	18.02117376
ANGEL2	14.57570043
ANGPT1	7.267761571
ANGPT2	24.662252
ANGPT4	9.648711
ANGPTL1	1.433451476
ANGPTL2	38.79783581
ANGPTL4	32.28125662
ANGPTL5	53.39623771
ANK1	1.913434381
ANK2	12.56354895
ANK3	3.876665333
ANKEF1	0.183714333
ANKFY1	20.54131262
ANKH	31.82520014
ANKIB1	12.66158071
ANKLE1	0.282437619
ANKLE2	26.37270595
ANKMY1	0.253564048
ANKMY2	21.49158881
ANKRA2	11.55517167
ANKRD1	7.591938667
ANKRD10	33.94197533
ANKRD11	25.239487
ANKRD12	18.18482586
ANKRD13A	34.38904762
ANKRD13B	7.006879143
ANKRD13C	19.01063857
ANKRD13D	8.749235571
ANKRD16	12.90176805
ANKRD17	25.21591224
ANKRD2	4.331502905
ANKRD22	0.211535429
ANKRD23	1.202672048
ANKRD24	3.166974
ANKRD27	16.83699819
ANKRD28	13.95798714
ANKRD29	11.41809843
ANKRD33	3.589943238
ANKRD33B	1.761521143
ANKRD34A	0.47193381
ANKRD35	1.871733381
ANKRD37	0.788190286
ANKRD39	21.93607205
ANKRD40	23.31105776
ANKRD42	6.982448619
ANKRD44	4.828790905
ANKRD45	9.836807286
ANKRD46	40.19401152
ANKRD49	7.097800381
ANKRD50	29.35795338
ANKRD52	9.381052143
ANKRD54	26.615927
ANKRD55	1.359150762
ANKRD6	4.152616
ANKRD60	0.280392381
ANKRD61	0.260891095
ANKRD66	0.165538667
ANKRD7	0.158396476
ANKRD9	16.74020786
ANKS1A	15.94193314
ANKS1B	0.484956714
ANKS3	16.89786286
ANKS4B	0.296974095
ANKS6	3.477280571
ANKZF1	6.346214619
ANLN	26.45470843
ANO1	25.7243039
ANO10	46.17025743
ANO3	1.302005048
ANO4	2.450009
ANO5	0.173844095
ANO6	31.24308833
ANO8	26.34241519
ANOS1	1.094071048
ANP32A	71.06913662
ANP32B	163.464919
ANP32E	42.37257724
ANPEP	5.32398919
ANTXR1	36.75870557
ANTXR2	28.75431581
ANXA1	414.2439304
ANXA11	65.624955
ANXA13	3.610916619
ANXA2	1002.643316
ANXA3	167.9340124
ANXA4	104.1029388
ANXA5	251.4022023
ANXA6	177.407194
ANXA7	47.04496186
ANXA9	0.275357524
AOC1	1.133671524
AOC2	0.408266095
AOPEP	14.32149486
AOX1	296.45412
AP1AR	10.70000643
AP1B1	52.26419324
AP1G1	34.55926881
AP1G2	7.360640524
AP1M1	47.30170543
AP1M2	0.938328762
AP1S1	71.6862721
AP1S2	102.2724229
AP1S3	4.084508714
AP2A1	59.51782676
AP2A2	60.60064557
AP2B1	61.14481752
AP2M1	400.5091381
AP2S1	115.4566863
AP3B1	50.91797343
AP3B2	0.258155476
AP3D1	60.11582233
AP3M1	65.40106914
AP3M2	1.500052714
AP3S1	66.33238643
AP4B1	5.832317381
AP4E1	28.1805879
AP4M1	10.56086081
AP4S1	20.42138086
AP5B1	10.34604981
AP5M1	15.78872576
AP5S1	23.89799424
AP5Z1	6.112531667
APAF1	6.581879571
APBA1	6.004260143
APBA2	0.165575429
APBA3	15.85604667
APBB1	26.00407286
APBB1IP	2.897083714
APBB2	31.32337671
APBB3	3.551963143
APC	12.6512831
APC2	2.145307762
APCDD1	16.31608367
APEH	36.99166395
APEX1	105.5607335
APEX2	14.76795757
APH1A	90.34307271
APH1B	9.326157095
API5	50.58281514
APIP	48.71781367
APLF	11.79392524
APLN	9.691493238
APLNR	66.49391319
APLP1	40.6984631
APLP2	321.6651288
APMAP	73.18745333
APOA2	0.509834667
APOA5	0.680209667
APOBEC2	3.151859667
APOBEC3F	46.24321614
APOBR	3.62312781
APOC2	0.449436524
APOD	321.2070712
APOE	1193.655947
APOLD1	11.67718248
APOM	11.06655343
APOO	38.51242195
APOOL	27.383214
APOPT1	26.84709786
APP	461.5902064
APPBP2	35.40787405
APPL1	24.65373329
APPL2	19.38498505
APRT	120.9698696
APTX	11.86182086
AQP1	66.602044
AQP11	0.826481238
AQP3	2.902416571
AQP7	0.107552667
AQP9	1.373914
AQR	10.66907833
AR	9.660304667
ARAF	75.28431919
ARAP1	25.96021005
ARAP2	2.139734429
ARAP3	32.49558986
ARC	0.100431381
ARCN1	115.0259996
AREG	0.756676238
AREL1	23.10485143
ARF1	349.6003321
ARF3	154.5023993
ARF4	422.1709186
ARF5	43.96639624
ARF6	199.6327068
ARFGAP1	42.82500224
ARFGAP2	43.40526143
ARFGAP3	53.2289351
ARFGEF1	24.48473276
ARFGEF2	10.63620019
ARFGEF3	0.137235429
ARFIP1	30.72607714
ARFIP2	29.28438186
ARFRP1	73.63954881
ARG2	14.36368295
ARGLU1	75.53138519
ARHGAP1	65.10651952
ARHGAP10	37.79580867
ARHGAP11A	3.778696952
ARHGAP12	16.71041171
ARHGAP15	2.164481333
ARHGAP17	27.46123762
ARHGAP18	82.81094729
ARHGAP19	3.874116095
ARHGAP20	10.12153362
ARHGAP21	17.37226533
ARHGAP22	3.74953619
ARHGAP23	20.41558905
ARHGAP24	8.822019762
ARHGAP25	8.792029952
ARHGAP26	6.069052619
ARHGAP27	12.68570171
ARHGAP28	5.891186667
ARHGAP29	51.92900895
ARHGAP30	4.896750952
ARHGAP31	86.28407995
ARHGAP32	5.982556524
ARHGAP33	1.789816476
ARHGAP35	23.90700676
ARHGAP39	6.739034714
ARHGAP4	3.128430571
ARHGAP42	7.442131429
ARHGAP44	4.380705905
ARHGAP45	2.765219429
ARHGAP5	27.0004529
ARHGAP6	13.0388049
ARHGAP8	1.911668524
ARHGAP9	0.552031524
ARHGDIA	188.4607014
ARHGDIB	104.680789
ARHGDIG	0.579415905
ARHGEF1	28.79478829
ARHGEF10	13.80024286
ARHGEF10L	14.07417357
ARHGEF11	12.6482261
ARHGEF12	51.06275957
ARHGEF15	22.77560162
ARHGEF17	18.41121695
ARHGEF18	14.67222243
ARHGEF19	1.204642524
ARHGEF2	21.221034
ARHGEF25	19.04902329
ARHGEF26	3.558235952
ARHGEF28	11.19601738
ARHGEF3	26.90080019
ARHGEF33	0.420892619
ARHGEF37	1.831871238
ARHGEF38	0.55914319
ARHGEF39	2.311114048
ARHGEF40	16.40099771
ARHGEF5	0.86842981
ARHGEF6	34.64042329
ARHGEF9	5.165392857
ARID1A	26.18947952
ARID1B	11.97341538
ARID2	8.149650333
ARID3A	3.703133905
ARID3B	1.636226714
ARID4A	12.99702643
ARID4B	19.27003681
ARID5A	2.58029181
ARID5B	16.86552938
ARIH1	25.56391871
ARIH2	23.08529048
ARIH2OS	3.444034524
ARL1	87.8185129
ARL10	6.817020048
ARL13B	11.22498005
ARL14EP	22.09054343
ARL14EPL	0.148401905
ARL15	31.48461229
ARL16	7.789437714
ARL2	102.837532
ARL2BP	90.14828033
ARL3	74.23508962
ARL4A	37.39773286
ARL4C	6.381888524
ARL4D	5.499315286
ARL5A	41.94369929
ARL5B	8.17600881
ARL6	6.129206286
ARL6IP1	278.062089
ARL6IP4	31.85801757
ARL6IP5	116.5372349
ARL6IP6	23.50757419
ARL8A	51.67667776
ARL8B	86.29288457
ARMC1	27.40514443
ARMC10	45.3770661
ARMC12	1.507362286
ARMC2	1.706701048
ARMC4	0.681059857
ARMC5	9.713467095
ARMC6	10.82775743
ARMC7	9.335329524
ARMC8	9.327605952
ARMC9	7.871363905
ARMCX1	48.71310343
ARMCX2	59.08880286
ARMCX3	56.64769081
ARMCX4	2.093629143
ARMCX5	9.143098286
ARMH1	2.576993
ARMH3	14.58418381
ARMH4	80.61436352
ARMT1	21.50742457
ARNT	27.04217381
ARNT2	2.02072219
ARNTL	11.67629062
ARNTL2	2.476944476
ARPC1A	170.3078525
ARPC1B	189.6230056
ARPC2	262.1069433
ARPC3	286.3536739
ARPC4	147.3583088
ARPC5	149.7130975
ARPC5L	64.6475329
ARPIN	45.85714848
ARPP19	58.69972219
ARPP21	0.334687333
ARRB1	16.63414624
ARRB2	8.707048571
ARRDC1	25.50585476
ARRDC2	5.663057571
ARRDC3	108.4915297
ARRDC4	82.90425405
ARRDC5	0.973577429
ARSA	72.93465748
ARSB	74.096856
ARSE	2.828257667
ARSG	16.51471924
ARSH	0.229380905
ARSI	2.116929238
ARSJ	9.575713524
ARSK	17.37264467
ART3	5.536075667
ART4	5.965913143
ARTN	1.869339333
ARV1	24.88897395
ARVCF	5.352247238
ARX	33.37598176
AS3MT	3.658064381
ASAH1	65.05024948
ASAH2	0.819279571
ASAP1	15.82322757
ASAP2	11.28346119
ASAP3	4.622166619
ASB1	14.18948457
ASB11	1.798759476
ASB12	1.512910571
ASB13	7.342641571
ASB15	5.829367143
ASB18	13.43060833
ASB2	1.670359095
ASB3	12.25476933
ASB4	0.139326238
ASB5	0.752556238
ASB6	17.08547233
ASB7	7.666324714
ASB8	34.11459524
ASB9	12.87858148
ASCC1	88.74749671
ASCC2	84.89561038
ASCC3	15.67221486
ASCL4	0.891713429
ASDURF	48.59393114
ASF1A	14.37580157
ASF1B	23.45068033
ASGR1	4.579227429
ASH1L	16.36575081
ASH2L	18.68092548
ASIC4	0.814015905
ASIP	404.780433
ASL	8.201303952
ASMTL	56.667631
ASNA1	56.02549595
ASNS	33.98163981
ASNSD1	4.328894524
ASPA	6.117558524
ASPG	0.12235619
ASPH	55.88916762
ASPHD1	3.551142
ASPHD2	15.08515352
ASPM	1.57327981
ASPN	65.55718124
ASPSCR1	43.42239871
ASRGL1	38.33387605
ASS1	23.847652
ASTE1	3.201927952
ASTL	0.13852219
ASTN1	3.416491667
ASTN2	1.551757
ASXL1	15.52241381
ASXL2	15.05916471
ASXL3	0.327855238
ASZ1	2.708525714
ATAD1	91.74774762
ATAD2	5.836414286
ATAD2B	4.924991238
ATAD5	0.940019905
ATAT1	15.28802529
ATCAY	0.24676581
ATE1	16.7326669
ATF1	29.93237738
ATF2	24.14249681
ATF3	2.46659019
ATF4	335.7162881
ATF5	8.853026714
ATF6	21.29529776
ATF6B	37.39154514
ATF7	15.80608429
ATF7IP	18.04432676
ATF7IP2	1.819158524
ATG10	7.490993762
ATG101	38.96583714
ATG12	62.80763343
ATG13	40.59453419
ATG14	7.888247762
ATG16L2	3.335208381
ATG2A	11.92544181
ATG2B	8.75466981
ATG3	49.28686524
ATG4A	14.60784033
ATG4B	26.8838101
ATG4C	20.87879019
ATG4D	13.31460843
ATG5	29.20802195
ATG7	12.6969489
ATG9A	20.15971076
ATG9B	2.216206429
ATIC	38.68980886
ATL1	1.431516857
ATL2	26.8973849
ATL3	83.12177529
ATM	6.273489571
ATMIN	18.73779414
ATN1	45.84884143
ATOH8	13.23639657
ATOX1	410.560877
ATP10A	4.080243286
ATP10D	13.23573895
ATP11A	14.14889662
ATP11B	14.53512095
ATP11C	13.67776862
ATP12A	0.450350238
ATP13A1	18.14005495
ATP13A2	12.05744238
ATP13A3	32.32726133
ATP1A1	217.4799214
ATP1A2	31.184845
ATP1B1	408.0619373
ATP1B2	13.77829857
ATP1B3	54.41918429
ATP1B4	0.434896095
ATP2A1	0.19122719
ATP2A2	58.82054424
ATP2A3	3.439397571
ATP2B1	22.15877152
ATP2B3	10.16832386
ATP2B4	31.38737662
ATP2C1	73.60520643
ATP2C2	0.116546905
ATP4A	0.209625286
ATP4B	5.109453905
ATP5F1A	1050.346187
ATP5F1B	961.3250425
ATP5F1C	415.292208
ATP5F1D	244.3769199
ATP5F1E	1024.640701
ATP5IF1	361.1916257
ATP5MC1	129.2614803
ATP5MC1_1	87.26682781
ATP5MC2	669.7655088
ATP5MC3	620.9928734
ATP5MD	470.3398171
ATP5ME	908.9065916
ATP5MF	746.6217167
ATP5MG	363.3816626
ATP5PB	385.5025826
ATP5PD	588.8688986
ATP5PF	629.5862915
ATP5PO	418.443102
ATP6AP1	305.9484145
ATP6AP1L	3.308459333
ATP6AP2	201.8645257
ATP6V0A1	34.27951019
ATP6V0A2	11.48102995
ATP6V0B	231.363035
ATP6V0C	327.5595595
ATP6V0D1	245.2064432
ATP6V0D2	0.207544762
ATP6V0E1	249.6784432
ATP6V0E2	20.72050776
ATP6V1A	52.78807005
ATP6V1B2	88.09255095
ATP6V1C1	40.06153819
ATP6V1C2	7.822458048
ATP6V1D	107.0080682
ATP6V1E1	163.2262712
ATP6V1E2	1.561057714
ATP6V1F	158.317208
ATP6V1G1	348.5104944
ATP6V1G2	1.573975857
ATP6V1H	44.45560129
ATP7A	6.728559429
ATP7B	6.911434286
ATP8A1	5.211437762
ATP8B1	3.276630476
ATP8B2	21.25225667
ATP8B3	1.776169143
ATP8B4	6.331622333
ATP9A	4.479227762
ATP9B	21.77212438
ATPAF1	81.90581324
ATPAF2	26.47141543
ATPSCKMT	24.66816462
ATR	3.599241095
ATRAID	114.3635213
ATRIP	8.669897143
ATRN	20.9507821
ATRNL1	9.203067667
ATRX	18.58229462
ATXN1	10.4388799
ATXN10	184.8786917
ATXN1L	11.64179448
ATXN2	28.59991505
ATXN2L	41.51572352
ATXN3	35.79781229
ATXN7	6.14705081
ATXN7L1	11.90429295
ATXN7L2	2.425633857
ATXN7L3	23.98720324
ATXN7L3B	61.45506305
AUH	18.15170252
AUNIP	3.722964952
AUP1	96.47742071
AURKA	3.005467571
AURKAIP1	69.46895752
AURKB	5.507922143
AURKC	1.055991286
AUTS2	9.166220619
AVEN	51.80873962
AVIL	0.19812581
AVL9	13.43249229
AVP	142.9925082
AVPI1	83.92642629
AVPR1A	14.08435205
AVPR1B	0.146623381
AVPR2	1.322014524
AXIN1	21.47491967
AXIN2	5.875586905
AXL	32.84324333
AZI2	86.70514724
AZIN1	92.51540014
AZIN2	1.144878286
AZU1	0.102132952
B2M	2790.60976
B3GALNT1	1.224840429
B3GALNT2	24.973431
B3GALT1	0.814880905
B3GALT2	3.721113762
B3GALT4	31.05541186
B3GALT5	0.127824619
B3GALT6	12.01414776
B3GAT1	0.664300095
B3GAT2	0.156476619
B3GAT3	50.82868524
B3GNT2	28.92752905
B3GNT3	6.668834
B3GNT4	0.10299981
B3GNT5	6.764313619
B3GNT7	0.885672952
B3GNT8	6.847383571
B3GNT9	18.54504071
B3GNTL1	5.701772571
B4GALNT1	2.288807143
B4GALNT2	0.234598381
B4GALNT3	0.220774095
B4GALNT4	2.105620429
B4GALT1	101.4172469
B4GALT2	52.18102667
B4GALT3	26.68395881
B4GALT4	130.0166034
B4GALT5	17.7166781
B4GALT6	1.779723095
B4GALT7	28.13300343
B4GAT1	22.61537157
B9D1	8.128632524
B9D2	14.31631629
BAALC	1.450652286
BABAM1	43.10224495
BABAM2	74.93860133
BAC5	0.400456714
BACE1	38.02582457
BACE2	34.56069314
BACH1	12.59763776
BACH2	0.600861048
BAD	67.64961886
BAG1	62.61844105
BAG2	15.57088005
BAG3	68.90115219
BAG4	9.975887905
BAG5	23.62035676
BAG6	94.95298024
BAHCC1	4.563591905
BAHD1	14.81853624
BAIAP2	19.64182438
BAIAP2L1	2.805415238
BAIAP3	0.150746429
BAK1	41.62349671
BAMBI	35.79089014
BANF1	349.4842591
BANK1	4.608715095
BANP	15.9657601
BAP1	55.31591686
BARD1	1.32151919
BARX1	0.622972762
BASP1	124.3964049
BATF	5.560472286
BATF2	7.052431429
BATF3	6.028131286
BAX	76.77565505
BAZ1A	14.29891129
BAZ1B	52.80576148
BAZ2A	30.22297814
BAZ2B	10.03865667
BBC3	6.987015905
BBIP1	38.31234448
BBOF1	0.233910524
BBOX1	2.874311381
BBS1	17.17863267
BBS10	4.430981238
BBS12	6.007439048
BBS2	16.14179024
BBS4	21.88368538
BBS5	12.41263252
BBS7	5.007277952
BBS9	5.627556905
BBX	28.38604229
BCAM	140.9930835
BCAP29	35.28087376
BCAP31	623.6759678
BCAR1	31.90980629
BCAR3	19.16894529
BCAS1	0.170240667
BCAS2	43.26975571
BCAS3	8.912170952
BCAS4	25.53472171
BCAT1	0.160167095
BCAT2	91.54016771
BCCIP	25.82641295
BCDIN3D	2.974624143
BCHE	10.07753595
BCKDHA	59.41881386
BCKDHB	47.70144119
BCKDK	33.34365595
BCL10	21.36791143
BCL11A	0.327404143
BCL11B	0.233591571
BCL2	2.702254714
BCL2A1	23.3070319
BCL2L1	35.49058824
BCL2L10	0.510312286
BCL2L11	14.59850762
BCL2L12	26.99461786
BCL2L13	78.07117962
BCL2L14	1.829164286
BCL2L15	1.996405571
BCL3	34.20320362
BCL6	18.4146651
BCL6B	18.53487071
BCL7A	3.342760095
BCL7B	27.20318562
BCL7C	90.63952543
BCL9	13.08303043
BCL9L	26.10254
BCLAF1	52.72413552
BCLAF3	9.802522762
BCO2	38.86937762
BCOR	6.683588048
BCORL1	3.948711381
BCR	29.29727219
BDH1	2.400811524
BDH2	83.29200481
BDKRB1	3.846273143
BDKRB2	4.618421524
BDNF	0.276579333
BDP1	11.59254167
BEAN1	0.63162681
BECN1	78.93163143
BEGAIN	0.515248476
BEND3	1.911136381
BEND5	5.935364714
BEND6	6.68612019
BEND7	4.620613714
BET1	46.76231229
BET1L	49.12665371
BEX2	92.45228238
BEX4	11.79304681
BEX5	14.9943779
BFAR	33.01786514
BFSP1	1.102300333
BFSP2	0.383576905
BGLAP	0.283600524
BGN	364.2876215
BHLHA15	0.10954319
BHLHE22	0.124789762
BHLHE40	24.75063333
BHLHE41	11.96989305
BHMT	0.196790048
BICC1	18.60835667
BICD1	1.052133667
BICD2	21.16517562
BICDL1	12.32562371
BICRA	4.961216619
BICRAL	6.74304881
BID	83.7665321
BIN1	38.0471639
BIN2	3.700208714
BIN3	20.73176543
BIRC2	22.40642405
BIRC3	13.26431105
BIRC5	7.353139476
BIRC6	14.33229033
BIVM	21.97627257
BLCAP	41.28542014
BLK	0.15062581
BLM	1.165493857
BLMH	43.06831062
BLNK	1.709294571
BLOC1S1	138.3379803
BLOC1S2	44.99728662
BLOC1S3	7.016077333
BLOC1S4	18.52868176
BLOC1S5	9.128727952
BLOC1S6	37.24922176
BLVRA	70.58578176
BLVRB	99.72704886
BLZF1	30.27653271
BMF	4.928107714
BMI1	84.13115224
BMP1	88.3653029
BMP15	0.142875619
BMP2	3.653592333
BMP2K	23.00949771
BMP3	1.69666119
BMP4	7.287083667
BMP6	28.06229424
BMP7	0.395374667
BMP8B	0.13283219
BMPER	2.236282619
BMPR1A	22.06106671
BMPR1B	125.6421735
BMPR2	22.90958257
BMS1	19.83375652
BMT2	9.70838219
BMX	1.700718286
BNC2	7.822840619
BNIP1	14.9176411
BNIP2	24.781524
BNIP3	51.84676929
BNIP3L	74.08271743
BNIPL	0.645919286
BOC	3.903382619
BOD1	43.13969529
BOD1L1	11.35658995
BOK	23.196035
BOLA1	26.14907833
BOLA2B	103.6372242
BOLA3	72.98512386
BOP1	16.52080629
BORA	4.82323381
BORCS5	29.1847079
BORCS6	4.742614429
BORCS7	24.247353
BORCS8	15.70501029
BPGM	4.014153429
BPHL	74.21540052
BPI	2.311625762
BPNT1	37.74840386
BPTF	13.57242981
BRAF	5.701167952
BRAP	14.03683276
BRAT1	9.328404667
BRCA1	1.219936333
BRCA2	1.98935781
BRCC3	19.74556648
BRD1	10.30912643
BRD2	92.90841248
BRD3	23.69299443
BRD3OS	5.013611476
BRD4	26.80024276
BRD7	57.18676043
BRD8	21.228224
BRD9	49.38712714
BRF1	18.33854795
BRF2	7.641205762
BRI3	75.63909
BRI3BP	19.82595962
BRINP2	3.508021
BRINP3	2.754538952
BRIP1	0.664112905
BRIX1	35.56649224
BRK1	140.1647045
BRMS1	28.97132833
BRMS1L	22.59847367
BROX	25.34846681
BRPF1	8.967179143
BRPF3	20.17311724
BRSK1	0.516676095
BRSK2	1.447224667
BRWD1	9.041804905
BRWD3	7.745863762
BSCL2	28.67649405
BSDC1	29.78528162
BSG	503.590231
BSN	0.144050143
BSND	0.483975857
BSPRY	0.196038476
BST-2A	397.9883866
BST-2B	120.0518455
BST1	12.570604
BTAF1	10.88571557
BTBD1	49.36820262
BTBD10	21.335977
BTBD11	12.2413509
BTBD16	0.124784381
BTBD19	2.717061333
BTBD2	79.64786995
BTBD3	25.4547359
BTBD6	37.90392924
BTBD7	20.15421729
BTBD9	20.88961176
BTC	0.970197095
BTD	46.89810233
BTF3	392.7130015
BTF3L4	65.69153805
BTG1	313.6590536
BTG2	36.12681586
BTG3	50.0098809
BTK	2.288904286
BTLA	0.245767905
BTNL2	0.367090381
BTNL9	8.195368286
BTRC	15.23920095
BUB1	2.945959857
BUB1B	4.025403905
BUB3	77.98881043
BUD13	13.00939062
BUD23	140.7268026
BUD31	184.777522
BVES	1.455080381
BYSL	23.49581748
BZW1	447.051578
BZW2	46.66651633
C11H17orf100	1.293056905
C11H17orf107	0.749093952
C11H17orf113	1.012114381
C11H17orf49	59.93028529
C11H17orf50	0.103728619
C11H17orf53	0.516668762
C11H17orf58	11.00075448
C11H17orf67	0.873810524
C11H17orf75	13.85051595
C11H17orf80	7.50002
C11H17orf97	0.33009819
C12H1orf100	0.573980905
C12H1orf105	0.238702333
C12H1orf112	2.074991381
C12H1orf115	355.049897
C12H1orf116	0.340795619
C12H1orf158	0.264027
C12H1orf159	6.05355381
C12H1orf174	28.64364619
C12H1orf21	153.6083086
C12H1orf53	22.64306833
C12H1orf74	8.705432762
C13H20orf194	11.21979362
C13H20orf204	0.15453819
C13H20orf27	86.19573429
C13H20orf96	0.78353581
C14H16orf46	1.285976048
C14H16orf70	11.07409195
C14H16orf74	2.015484381
C14H16orf87	7.001159952
C14H19orf12	23.3315121
C14H19orf18	0.177699143
C14H19orf33	3.297120429
C14H19orf47	2.152856333
C14H19orf48	11.59820233
C14H19orf54	8.267361571
C15H11orf1	1.014522333
C15H11orf16	0.192595571
C15H11orf42	1.057570667
C15H11orf49	12.68524867
C15H11orf58	97.34666581
C15H11orf65	1.417109429
C15H11orf71	15.19878633
C15H11orf74	34.13819267
C15H11orf87	0.645888619
C15H11orf91	0.695239381
C15H11orf96	110.1816877
C16H5orf22	13.97651514
C16H5orf34	3.089818762
C16H5orf49	3.599852857
C16H5orf51	31.1047779
C16H5orf58	0.184156714
C17H12orf43	13.86862481
C17H12orf49	29.339131
C17H12orf65	13.73541652
C17H22orf15	1.586221143
C17H22orf39	35.47528129
C17H4orf33	7.98943419
C17H4orf46	14.49306019
C17H5orf52	0.860210476
C18H14orf132	30.13968695
C18H14orf180	0.337970762
C18H14orf28	8.255223286
C18H15orf39	12.31793633
C18H15orf40	25.37626095
C19H3orf14	5.737798238
C19H3orf18	3.135784333
C19H3orf35	0.274262381
C19H3orf62	9.316938476
C19H3orf67	2.909249524
C19H3orf84	0.163008667
C1D	53.41284219
C1GALT1	18.13833171
C1GALT1C1	29.46849567
C1H1orf109	14.80067652
C1H1orf122	66.8984929
C1H1orf141	0.565386476
C1H1orf162	1.622213905
C1H1orf185	0.760165476
C1H1orf189	6.749702857
C1H1orf194	0.712514095
C1H1orf210	1.95657919
C1H1orf216	7.124001667
C1H1orf43	95.57995681
C1H1orf50	13.05987338
C1H1orf52	11.46521824
C1H1orf54	64.30818624
C1H21orf58	0.334628333
C1H21orf62	0.489642524
C1H21orf91	13.90863271
C1H3orf33	10.5793669
C1H3orf38	21.74187429
C1H3orf52	0.14017719
C1H3orf70	8.627923905
C1H3orf80	0.324437762
C1QA	109.7637347
C1QBP	286.4687962
C1QC	75.07717605
C1QL1	1.28598481
C1QL2	12.31550648
C1QL3	0.494104333
C1QTNF1	225.9562231
C1QTNF2	6.477539619
C1QTNF3	22.0383499
C1QTNF4	1.681041714
C1QTNF5	19.95778305
C1QTNF6	18.94079057
C1QTNF7	3.666239619
C1QTNF9	3.029954476
C1R	383.6213569
C1RL	11.32774814
C1S	228.23846
C2	14.52326314
C20H6orf106	48.80682933
C20H6orf132	7.764964714
C20H6orf136	14.52716119
C20H6orf141	1.19681881
C20H6orf226	20.87856205
C20H6orf47	24.19857662
C20H6orf52	20.03574214
C20H6orf62	177.2010635
C20H6orf89	43.194349
C21H11orf24	35.6311459
C21H11orf54	39.47171419
C21H11orf68	48.4605941
C21H11orf80	4.175951857
C21H11orf95	6.823861571
C21H11orf98	28.65253705
C22H10orf143	16.92907086
C22H10orf62	0.146059667
C22H10orf82	0.432606
C23H18orf21	9.59203281
C23H18orf25	14.56416443
C23H18orf32	95.678944
C23H18orf54	3.345602143
C24H16orf45	3.729264857
C24H16orf54	1.300176381
C24H16orf58	18.42098614
C24H16orf71	3.43977381
C24H16orf72	26.0622951
C24H16orf91	40.79920357
C24H16orf96	0.19098719
C24H7orf26	24.82707162
C24H7orf50	18.4161359
C24H7orf61	0.13046319
C25H1orf198	40.1420571
C26H4orf47	12.64440657
C26H8orf48	0.950272857
C2CD2	4.861498762
C2CD2L	12.07713252
C2CD3	8.676630857
C2CD4B	0.522577238
C2CD5	20.03065862
C2H2orf69	7.399751048
C2H2orf72	0.277861571
C2H2orf76	28.70460667
C2H2orf88	1.58258519
C2H8orf58	2.757421286
C2H9orf24	0.162091476
C2H9orf40	28.808211
C2H9orf43	0.544013286
C2H9orf64	17.51915538
C2H9orf85	10.56687933
C3AR1	3.098023286
C3H12orf10	15.24525933
C3H12orf29	27.0358929
C3H12orf4	9.553584524
C3H12orf45	27.76481605
C3H12orf56	0.182980333
C3H12orf57	131.6527619
C3H12orf60	1.769572619
C3H12orf66	3.419770952
C3H12orf73	48.89214124
C3H12orf75	24.85496581
C3H22orf23	4.795771857
C3H2orf40	4.383513857
C3H2orf42	6.771614667
C3H2orf49	8.585149143
C3H2orf68	11.37500076
C3H2orf73	0.534059571
C3H2orf81	0.229174476
C3H9orf116	28.56369186
C3H9orf16	143.8210852
C3H9orf50	2.831314
C3H9orf78	65.65434819
C4BPA	10.84791667
C4BPB	0.256611476
C4H7orf25	9.144551571
C4H7orf31	0.558020476
C4H7orf57	2.112999905
C5AR1	6.153164571
C5AR2	5.333015524
C5H19orf24	32.47655095
C5H19orf25	23.15246205
C5H19orf38	0.404144476
C5H19orf44	7.30084919
C5H19orf53	149.5846661
C5H19orf57	0.528626429
C5H19orf66	38.15326905
C5H19orf71	1.648702952
C5H1orf35	37.93912695
C5H5orf15	74.08014024
C5H5orf24	54.16433876
C5H5orf30	24.66951133
C5H5orf63	13.178313
C6	0.136530381
C6H4orf19	0.206296095
C6H4orf3	92.98182771
C6H4orf48	20.09529629
C6H4orf54	0.277699619
C7	74.62186319
C7H14orf119	48.93870805
C7H14orf93	3.357191381
C7H15orf41	10.47589914
C7H15orf48	10.09217376
C7H15orf61	14.20244419
C7H15orf62	6.011858476
C7H15orf65	0.481801
C8A	0.536441381
C8B	0.116583714
C8G	2.669743381
C8H6orf120	44.23581057
C8H6orf203	18.49772457
C9H8orf33	23.81864019
C9H8orf37	12.17727533
C9H8orf59	126.927437
C9H8orf76	9.997993238
C9H8orf82	6.093068667
C9H8orf88	1.719859429
C9H8orf89	4.377275714
C9orf72	10.38925833
CA1	0.128506571
CA1_1	0.232953238
CA11	11.60005186
CA13	8.184592714
CA2	58.43385524
CA3	0.378574095
CA4	8.232709381
CA5A	31.09182176
CA8	1.420691714
CA9	0.213142952
CAAP1	17.82355267
CAB39	39.06505448
CAB39L	7.878255333
CABCOCO1	8.134430714
CABIN1	9.330054714
CABLES1	5.060230381
CABLES2	4.734184857
CABP1	2.178707952
CABP2	0.504711571
CABP7	1.42959819
CABYR	9.638272952
CACFD1	24.31543795
CACHD1	7.50712019
CACNA1A	0.322260905
CACNA1B	0.119122524
CACNA1C	2.771075143
CACNA1D	2.253400143
CACNA1G	5.928013381
CACNA1H	4.151404381
CACNA1S	0.279828857
CACNA2D1	27.79218295
CACNA2D2	2.292822762
CACNA2D3	0.143773905
CACNB1	3.503073238
CACNB2	2.293969905
CACNB3	11.90931943
CACNB4	0.389918952
CACNG4	1.428394381
CACNG7	1.474032333
CACTIN	21.41570076
CACUL1	14.08614771
CACYBP	135.0246012
CAD	6.972587714
CADM1	17.15215457
CADM2	0.301992286
CADM3	0.403401238
CADM4	17.47987771
CADPS	2.903626048
CAGE1	1.006303429
CALB1	0.511023857
CALB2	164.9979054
CALCA	0.173412286
CALCB	15.58091381
CALCOCO1	54.108617
CALCOCO2	189.674037
CALCRL	54.96298619
CALD1	366.6709239
CALHM2	13.3093731
CALHM5	1.698935095
CALM1	324.9630868
CALM2	492.304971
CALM3	135.4103521
CALML4	33.34999067
CALR	656.9778165
CALR3	0.638441095
CALU	180.0895961
CALY	0.320402905
CAMK1	123.7317281
CAMK1D	14.43640438
CAMK1G	0.849148714
CAMK2A	2.540275
CAMK2B	0.393803
CAMK2D	30.86052576
CAMK2G	12.29310281
CAMK2N1	15.18276114
CAMK2N2	12.33151557
CAMK4	0.664805762
CAMKK1	20.19950081
CAMKK2	122.7671544
CAMKMT	6.642325143
CAMKV	0.184348381
CAMLG	40.41631352
CAMSAP1	9.008890667
CAMSAP2	28.14168433
CAMSAP3	0.226612762
CAMTA1	1.496868429
CAMTA2	24.68269595
CAND1	19.54366814
CAND2	2.268687333
CANT1	24.87213857
CANX	308.9441885
CAP1	176.0539303
CAP2	18.11781557
CAPG	31.29387519
CAPN1	49.38133633
CAPN10	14.11040595
CAPN11	2.017026381
CAPN15	10.28953329
CAPN2	139.980933
CAPN3	0.547313429
CAPN5	22.61680033
CAPN6	0.281428095
CAPN7	17.76547186
CAPNS1	466.513888
CAPRIN1	133.4643354
CAPRIN2	20.17100633
CAPS	0.952694762
CAPSL	2.319345048
CAPZA1	114.9213416
CAPZA2	109.3591488
CAPZB	142.6122752
CARD10	14.45206076
CARD11	4.187959905
CARD14	0.374031381
CARD19	35.86954829
CARD6	15.58877571
CARD9	4.857904905
CARF	5.394708333
CARHSP1	38.39525733
CARM1	23.34817805
CARMIL1	6.566941429
CARMIL2	0.433644714
CARMIL3	0.163549524
CARNMT1	16.56470476
CARS	19.5842359
CARS2	49.3881179
CASC1	1.85993219
CASC3	32.56857995
CASD1	19.53512662
CASK	21.50364814
CASKIN1	0.562264286
CASKIN2	32.11544252
CASP10	0.174585381
CASP2	14.495014
CASP3	8.130278857
CASP6	13.78211495
CASP7	30.14761714
CASP8	32.69406948
CASP8AP2	6.607677286
CASP9	9.391303952
CASQ1	1.982753095
CASQ2	0.103808143
CASS4	0.274867714
CAST	62.49407481
CASTOR1	23.63088952
CASTOR2	15.03215838
CASZ1	1.053890952
CAT	232.5693214
CATHL1B	0.278071333
CATHL3	0.126096333
CATIP	0.56702481
CATSPER2	0.529536619
CATSPER3	0.305079476
CATSPER4	0.255284238
CATSPERB	0.333696381
CATSPERD	0.28286219
CATSPERE	0.674545048
CATSPERG	0.586074524
CATSPERZ	0.130864238
CAV1	156.882557
CAV2	61.01856105
CAVIN1	366.5119683
CAVIN2	42.71217462
CAVIN3	123.6738952
CAVIN4	1.353055524
CBARP	2.843651429
CBFA2T2	3.980179857
CBFA2T3	1.991422286
CBFB	41.23687748
CBL	11.19544224
CBLL1	9.002705143
CBLN2	1.317969333
CBLN3	6.572468857
CBLN4	0.225884714
CBR4	42.75641114
CBS	6.653388952
CBX1	75.64004638
CBX2	5.68620719
CBX3	150.5201148
CBX4	26.73399038
CBX5	70.22155395
CBX6	20.72713724
CBX7	6.586858762
CBX8	3.790978952
CBY1	47.32511729
CBY3	0.112152381
CC2D1A	20.5401781
CC2D1B	15.82855219
CC2D2A	7.091724905
CC2D2B	19.44270676
CCAR1	36.86853976
CCAR2	64.01307838
CCBE1	24.3409931
CCDC102A	14.16233962
CCDC102B	1.087993476
CCDC103	1.580168524
CCDC105	0.292558667
CCDC106	14.9738349
CCDC107	44.38668952
CCDC112	5.297068381
CCDC114	0.759911667
CCDC115	31.64058495
CCDC117	24.10622267
CCDC12	30.25146652
CCDC120	4.450777571
CCDC121	2.018337905
CCDC124	52.87715843
CCDC125	7.558838333
CCDC126	10.51041567
CCDC127	13.29771995
CCDC130	7.719071095
CCDC134	7.856149571
CCDC136	0.445232952
CCDC137	17.75696548
CCDC138	3.414148905
CCDC14	1.730778143
CCDC141	0.565686286
CCDC142	2.143138571
CCDC146	2.538848952
CCDC148	0.227455619
CCDC149	4.986904857
CCDC15	6.483217286
CCDC150	0.923053
CCDC151	14.69107124
CCDC152	0.108633762
CCDC153	2.225030905
CCDC154	0.112916048
CCDC155	0.604762
CCDC157	0.503882762
CCDC158	1.714019095
CCDC159	1.774439857
CCDC160	5.392776048
CCDC162P	0.641621524
CCDC163	3.813752857
CCDC166	0.235173
CCDC167	113.8409763
CCDC17	2.629832286
CCDC170	11.5212399
CCDC171	1.346652905
CCDC172	0.122076095
CCDC174	16.50990448
CCDC177	0.192403667
CCDC18	0.908221762
CCDC181	1.641498095
CCDC184	0.347879429
CCDC186	18.22966862
CCDC187	2.115527476
CCDC188	1.698036571
CCDC189	0.366143381
CCDC190	0.116202857
CCDC191	1.724898
CCDC192	1.202275286
CCDC194	0.261612143
CCDC197	0.153435238
CCDC22	14.281426
CCDC24	4.767955095
CCDC25	23.61881476
CCDC28A	15.18209571
CCDC28B	32.21525557
CCDC3	29.92351362
CCDC30	0.933095905
CCDC32	28.8604749
CCDC33	1.101317476
CCDC34	13.79477633
CCDC36	0.340608333
CCDC38	1.566367524
CCDC39	0.148342
CCDC40	0.438150952
CCDC43	22.27556838
CCDC47	89.69666476
CCDC50	18.39483824
CCDC51	10.85456795
CCDC57	0.904526476
CCDC58	33.32023833
CCDC59	31.37678014
CCDC6	30.57052524
CCDC61	8.266963429
CCDC62	3.251230857
CCDC66	6.089861619
CCDC68	0.286356952
CCDC69	29.871186
CCDC7	0.112881857
CCDC71	24.61956867
CCDC71L	0.892179619
CCDC73	1.214702762
CCDC74B	0.85474819
CCDC77	4.83335481
CCDC78	0.337507
CCDC8	33.65183076
CCDC80	26.32544929
CCDC82	16.61566452
CCDC83	0.167000619
CCDC84	6.188285667
CCDC85A	6.696163762
CCDC85B	30.50062614
CCDC85C	10.54017943
CCDC86	16.59491538
CCDC87	0.245260714
CCDC88A	9.348544286
CCDC88B	0.55337919
CCDC88C	3.191504
CCDC89	1.390985619
CCDC9	21.69886395
CCDC90B	37.56644086
CCDC91	54.46686695
CCDC92	4.773215571
CCDC93	31.62964848
CCDC96	0.395349143
CCDC97	25.03374881
CCDC9B	5.644895952
CCER2	0.570399476
CCHCR1	5.538764667
CCIN	0.13765219
CCKBR	0.125498429
CCL1	0.267664667
CCL14	11.10350714
CCL19	0.710781333
CCL21	967.1097911
CCL22	0.49964781
CCL24	1.079429095
CCL25	7.538594905
CCL26	192.5970338
CCL28	0.687015476
CCL5	7.377887333
CCM2	47.99491462
CCM2L	6.808306667
CCN1	64.44526276
CCN2	79.81658462
CCN3	6.809601571
CCN3_1	2.904533905
CCN4	4.399433095
CCN5	0.422062476
CCN6	0.361074905
CCNA1	0.600786143
CCNA2	5.134150143
CCNB1	1.575271762
CCNB1IP1	0.484903238
CCNB2	4.663259381
CCNB3	1.819242095
CCNC	34.90853257
CCND1	36.87976148
CCND2	55.10656057
CCND3	152.584517
CCNDBP1	31.79866238
CCNE1	2.735514762
CCNE2	2.065255238
CCNF	2.063270857
CCNG1	335.151488
CCNG2	22.84260433
CCNH	19.93067105
CCNI	130.2706835
CCNI2	2.470186667
CCNJ	10.56735719
CCNJL	2.987677381
CCNK	20.17029057
CCNL1	27.30445871
CCNL2	28.90204686
CCNO	0.204765143
CCNQ	18.26975443
CCNT1	12.59300752
CCNT2	20.34535305
CCNY	72.08621462
CCNYL1	52.99995124
CCP110	9.582554714
CCPG1	70.59761581
CCR10	0.34616819
CCR3	1.566233714
CCR4	0.133535905
CCR5	2.908509048
CCR6	0.249129
CCR7	0.164583238
CCR8	0.189452905
CCRL2	5.648425286
CCS	47.16227595
CCSAP	5.327277381
CCSER1	0.875687619
CCSER2	20.76392914
CCT2	126.0131099
CCT3	235.8596139
CCT4	65.30319986
CCT5	116.3693578
CCT6A	66.62489852
CCT6B	0.409516286
CCT7	165.2672454
CCT8	160.811939
CCZ1	34.90625962
CD101	0.339972952
CD109	19.64843929
CD14	29.92458348
CD151	328.5027515
CD164	275.8913887
CD164L2	0.36880019
CD180	1.686999048
CD19	0.314558238
CD1D	103.4116
CD1E	1.177848524
CD2	5.334593048
CD200	36.80988814
CD200R1	2.585616095
CD22	1.123710381
CD226	0.252900571
CD24	2.301607667
CD244	0.697153286
CD247	4.875172381
CD248	27.86232048
CD27	0.529351667
CD274	5.516588095
CD276	44.36716262
CD28	0.126295857
[truncated: 16,464 more rows]
