# Supplementary material for: Gene Expression Profiling of Corpus luteum Reveals Important Insights about Early Pregnancy in Domestic Sheep
Source: Genes (Basel). 2020 Apr 10;11(4):415. doi: 10.3390/genes11040415 (PMC7231023; doi:10.3390/genes11040415)
Supplement: Supplementary file 1 [file genes-11-00415-s001.zip › Supplementary/S3-FS_TX_sig_ed.csv]

geneID	Gene name / ID	Gene description	baseMean	log2FoldChange	lfcSE	stat	pvalue	padj
LOC114108752	SENP6	sentrin-specific protease 6-like	341.3828341	-10.74966008	1.606724805	-6.690417706	2.23E-11	1.07E-07
LOC101111596	DDX21	nucleolar RNA helicase 2 pseudogene	65.60125222	-7.274155843	1.563076331	-4.653743196	3.26E-06	0.001388384
LOC114116052	novel gene	uncharacterized protein coding gene	36.09553747	-7.152204888	1.659541422	-4.309747736	1.63E-05	0.00460687
LOC114118506	ncRNA	ncRNA(uncharacterized)	7.145014547	-6.247954649	1.51975376	-4.111162487	3.94E-05	0.007708513
CHGB	CHGB	Chromogranin B	1565.13934	-5.91500752	1.186720093	-4.984332495	6.22E-07	0.000504065
LOC114116143	ULBP1	UL16-binding protein 1-like	12.40198795	-5.874451011	1.169203908	-5.02431695	5.05E-07	0.00044695
LOC114112735	ncRNA	ncRNA(uncharacterized)	14.66095101	-5.770716169	1.265856606	-4.558743968	5.15E-06	0.002012944
LOC114116115	ncRNA	ncRNA(uncharacterized)	6.471122298	-5.73795854	1.151870082	-4.981428574	6.31E-07	0.000504065
LOC114112737	ZNF77	zinc finger protein 77-like	5.803589073	-5.647826675	1.421261858	-3.97381147	7.07E-05	0.011022047
BTNL2	BTNL2	Butyrophilin Like 2	32.87621372	-5.393558579	1.450432245	-3.718587062	0.00020034	0.021719457
LOC106991389	MRP4	multidrug resistance-associated protein 4-like	7.265770733	-5.064601487	1.259460256	-4.021247563	5.79E-05	0.009648622
PIWIL1	PIWIL1	Piwi Like RNA-Mediated Gene Silencing 1	18.77225831	-4.672797242	1.372851871	-3.403715535	0.000664759	0.041344313
LOC114116077	ncRNA	ncRNA(uncharacterized)	26.52082753	-4.591172258	1.202112465	-3.819253516	0.000133856	0.016720318
LOC105613864	MRP4	multidrug resistance-associated protein 4-like	12.0333094	-4.530351852	1.252392005	-3.617359287	0.000297624	0.025580986
LOC114116636	ncRNA	ncRNA(uncharacterized)	16.56636724	-4.294540891	1.147945062	-3.741068308	0.00018324	0.020872711
LOC114108750	WWP1	NEDD4-like E3 ubiquitin-protein ligase WWP1	159.3632869	-4.012745197	0.975915168	-4.111776646	3.93E-05	0.007708513
LOC106990106	EZR	ezrin pseudogene	85.4586024	-3.277655784	0.559980725	-5.853158216	4.82E-09	1.03E-05
SNTG2	SNTG2	Syntrophin Gamma 2	18.84295688	-3.169926855	0.642010347	-4.937501193	7.91E-07	0.000581389
LOC114115882	CWC22	pre-mRNA-splicing factor cwc22-like	5.46425329	-3.126781458	0.912474995	-3.42670372	0.000610955	0.039218876
LOC114115573	COX7C	cytochrome c oxidase subunit 7C, mitochondrial	101.7535845	-3.0852391	0.727855282	-4.238808425	2.25E-05	0.00537887
LOC114109364	H3.3	histone H3.3-like	26.95181019	-2.733742332	0.695686265	-3.929562032	8.51E-05	0.01245134
LOC101109370	MRP4	multidrug resistance-associated protein 4-like	11.25065705	-2.606301386	0.714709893	-3.646656371	0.000265675	0.024599949
DNER	DNER	Delta and Notch-like epidermal growth factor-related receptor	219.2447807	-2.417910081	0.525744516	-4.599021025	4.24E-06	0.001765303
LOC114115666	EEF2	elongation factor 2 pseudogene	856.5589468	-2.375679212	0.389783567	-6.094867546	1.10E-09	3.50E-06
SLIT1	SLIT1	Slit homolog 1	117.5398323	-2.351769925	0.541181343	-4.345622694	1.39E-05	0.004095284
LOC101104482	A1M	alpha-1-macroglobulin-like	207.9559404	-2.32486771	0.402518067	-5.775809591	7.66E-09	1.47E-05
LOC114112781	LAPTM4B	lysosomal-associated transmembrane protein 4B pseudogene	81.02317256	-2.173562034	0.476531047	-4.561218097	5.09E-06	0.002012944
SERPINA14	SERPINA14	estrogen-dependent uterine serpin	74.48086988	-2.171355388	0.451330891	-4.811005473	1.50E-06	0.000799546
LOC105609191	ncRNA	ncRNA(uncharacterized)	130.3671125	-2.120681283	0.451304392	-4.699004306	2.61E-06	0.001193068
LOC114110326	GNG10	guanine nucleotide-binding protein G(I)/G(S)/G(O) subunit gamma-10	112.1189506	-2.097546677	0.474777998	-4.417952571	9.96E-06	0.003203455
LOC101107772	MRP4	multidrug resistance-associated protein 4-like	34.61284491	-2.089456569	0.596627694	-3.502111268	0.000461587	0.031939474
LOC114115623	TOMM20	mitochondrial import receptor subunit TOM20 homolog	170.6139728	-2.075883079	0.48806304	-4.253309321	2.11E-05	0.005312142
ST8SIA2	ST8SIA2	Alpha-2,8-sialyltransferase 8B	1882.103931	-2.043048265	0.376974794	-5.419588521	5.97E-08	8.81E-05
LOC114115724	TDP-43	TAR DNA-binding protein 43-like	70.90574419	-2.026531854	0.603780155	-3.356406862	0.000789623	0.045724188
LOC101102411	NESP55; GNAS; PITA3; NESP	neuroendocrine secretory protein 55	74.15153352	-1.952011858	0.5362497	-3.576642289	0.000348036	0.01655357
MEPE	MEPE	Matrix Extracellular Phosphoglycoprotein	80.90510032	-1.917973354	0.520090732	-3.681607389	0.000231768	0.02760342
COL28A1	COL28A1	Collagen, type XXVIII, alpha 1	958.0042888	-1.914769883	0.39254496	-4.416408034	1.00E-05	0.023136978
CA11	CA11	Carbonic anhydrase 11	423.9482839	-1.733638714	0.463628884	-3.569589615	0.000357541	0.003203455
NXPH1	NXPH1	Neurexophilin-1	46.64175606	-1.654964849	0.368425414	-4.437241293	9.11E-06	0.028044931
LOC105604541	ncRNA	ncRNA(uncharacterized)	53.87913374	-1.634792462	0.444163741	-3.558012148	0.000373672	0.003011173
LRRC4B	LRRC4B	Leucine Rich Repeat Containing 4B	28.8867445	-1.580339986	0.420284317	-3.633201506	0.000279926	0.028534549
MATN4	MATN4	Matrilin 4	23.28355224	-1.526977613	0.362256922	-4.149864008	3.33E-05	0.025189419
LOC114114894	ncRNA	ncRNA(uncharacterized)	157.9724114	-1.503316964	0.42659897	3.627673174	0.000285987	0.007006968
TMEM150B	TMEM150B	Transmembrane protein 150B	18.97009406	1.547561638	0.410332205	3.825681001	0.000130411	0.025495404
ANOS1	ANOS1	Anosmin 1	169.632315	1.569800122	0.402869	3.936756617	8.26E-05	0.01655357
CCL5	CCL5	Chemokine ligand 5	117.9332739	1.585997203	0.44072174	3.615434082	0.000299845	0.012275032
LOC101114579	GOLGA6L22	golgin subfamily A member 6-like protein 22	825.1961013	1.593400401	0.471928376	3.382709639	0.000717745	0.025605733
LOC105614569	GIMAP5; IMAP3; HIMAP3	GTPase IMAP family member 5-like	17.34044942	1.596396666	0.437155343	3.676090898	0.000236835	0.042990667
LOC101123403	SIGLEC8	Sialic acid-binding Ig-like lectin 8	78.95180548	1.607022776	0.441425582	3.665522341	0.000246834	0.02339907
P2RY6	P2RY6	purinoceptor 6	259.9830044	1.618055332	0.373743918	4.331446024	1.48E-05	0.024015595
LOC101104414	CD300C	Cd300C	111.7033882	1.618851606	0.469084955	3.521614363	0.000428928	0.004237717
NEFM	NEFM	Neurofilament medium polypeptide	528.6721176	1.651936316	0.485556033	3.405754051	0.000659816	0.030560978
IL1RN	IL1RN	Interleukin-1 receptor antagonist protein	116.5267398	1.653684427	0.436293801	3.836952806	0.00012457	0.041194435
SLC13A5	SLC13A5	Solute carrier family 13 (sodium-dependent citrate transporter), member 5�	146.49044	1.674038724	0.490838394	3.503981115	0.000458358	0.016132708
LYZ	LYZ	lysozyme	87.25594615	1.719888463	0.487556375	3.529935035	0.000415662	0.031830961
CCL24	CCL24	Chemokine ligand 24	45.32099557	1.721042329	0.452829934	3.819057926	0.000133962	0.029838907
CD4	CD4	cluster of differentiation 4	37.10722643	1.72938375	0.387413201	4.659727915	3.17E-06	0.016720318
GAS2	GAS2	Growth arrest-specific protein 2	43.02236845	1.805240108	0.52625671	3.489446163	0.000484023	0.001388384
LOC114118412	STEMAR	histone-lysine N-methyltransferase SETMAR-like	124.0491369	1.836344459	0.531170277	3.46192882	0.000536319	0.032781838
IL12RB1	IL12RB1	Interleukin-12 receptor, beta 1	12.36347748	1.838873691	0.528855308	3.481684001	0.000498271	0.035204198
LOC114117662	SNORD12; SNORD106	small nucleolar SNORD12/SNORD106	10.2947734	1.841307063	0.533610706	3.454442746	0.000551431	0.03341501
ICOS	ICOS	inducible T cell costimulator	14.7264823	1.843327634	0.374259473	4.968429835	6.75E-07	0.036007478
OLR1	OLR1	Oxidized low-density lipoprotein receptor 1	173.7520291	1.85948193	0.454928246	4.181701382	2.89E-05	0.000517488
VNN2	VNN2	vanin-2	167.0424335	1.902374076	0.566352799	3.370572035	0.000750123	0.006448488
CES2	CES2	carboxylesterase 2	52.44682657	1.908932906	0.446292984	4.332893638	1.47E-05	0.044375327
CXCL9	CXCL9	C-X-C Motif Chemokine Ligand 9	1949.876176	1.933740033	0.493326355	3.976694847	6.99E-05	0.004237717
LOC105608279	ncRNA	ncRNA(uncharacterized)	127.934792	1.961808372	0.43856312	4.48959578	7.14E-06	0.010978566
LOC101105989	SIGLEC14	sialic acid-binding Ig-like lectin 14	84.82372736	1.968971134	0.573485651	3.475212655	0.000510449	0.002472014
LOC114108743	CDV3	protein CDV3 homolog	95.24285416	1.992984592				0.033986832
PIK3C2G	PIK3C2G	phosphatidylinositol-4-phosphate 3-kinase catalytic subunit type 2 gamma	43.79679359	2.008708525	0.553138389	3.63147553	0.000281805	0.025240018
LOC101102085	SIGLEC14	sialic acid-binding Ig-like lectin 14	281.9171334	2.009549726	0.59807308	3.360040426	0.000779311	0.045479009
LOC114113902	ncRNA	ncRNA(uncharacterized)	44.47977777	2.013645459	0.521253137	3.863085548	0.000111964	0.015017395
LOC101111695	PINLYP	phospholipase A2 inhibitor and Ly6/PLAUR domain-containing protein-like	119.0801745	2.01586436	0.549268192	3.6700912	0.000242464	0.023832341
MS4A8	MS4A8	membrane spanning 4-domains A8	106.9848757	2.020869846	0.571981329	3.53310457	0.00041071	0.029818478
LOC105613001	Klri1	killer cell lectin-like receptor subfamily I member 1	10.99747424	2.033832493	0.607630527	3.347153247	0.000816461	0.0464365
CYSLTR1	CYSLTR1	Cysteinyl leukotriene receptor 1	30.65142768	2.041681767	0.600446023	3.400275279	0.00067318	0.041488262
LOC114109630	HA1B	BOLA class I histocompatibility antigen, alpha chain BL3-7-like	1117.948572	2.111651899	0.319580379	6.607576814	3.91E-11	1.50E-07
LOC101103351	EEF1A1	elongation factor 1-alpha 1 pseudogene	41.69797467	2.157022328	0.501667715	4.299703296	1.71E-05	0.004617004
LOC105602107	XlCGF17.1	gastrula zinc finger protein XlCGF17.1-like	157.5734063	2.178113435	0.483527725	4.50462987	6.65E-06	0.00235998
NAIP	NAIP	NLR Family Apoptosis Inhibitory Protein	200.186406	2.18482567	0.584413897	3.738490272	0.000185129	0.020872711
CLEC6A	CLEC6A	C-type lectin domain containing 6A	37.80921669	2.187081118	0.598734402	3.652840243	0.000259356	0.024376774
LOC101109388	GVINP1; GVIN1; VLIG1, GBIN1P	interferon-induced very large GTPase 1-like	274.7948785	2.199274689	0.561608044	3.916031322	9.00E-05	0.013071104
TRIM10	TRIM10	Tripartite Motif Containing 10	8.987733062	2.205609897	0.597922489	3.688788995	0.000225324	0.022730447
LY86	LY86	Lymphocyte Antigen 86	48.80160591	2.219784024	0.376924015	5.889208255	3.88E-09	9.30E-06
FOLR3	FOLR3	Folate receptor gamma	461.4664898	2.281804536	0.464082151	4.916811671	8.80E-07	0.000581389
CD69	CD69	Cluster of Differentiation 69	16.5054755	2.290176986	0.63483541	3.607512986	0.000309146	0.025605733
LOC101113965	UBD	ubiquitin D-like	240.6851279	2.370743665	0.434978271	5.450257681	5.03E-08	8.03E-05
LOC101107513	FCN2; P35; FCNL	Ficolin-2	15.51100672	2.397561647	0.720095266	3.329506194	0.000870001	0.048335465
LOC114109639	MICB; MIC-B	MHC class I polypeptide-related sequence B-like	1045.813992	2.40359385	0.523095896	4.594939224	4.33E-06	0.001765303
LOC114117782	ncRNA	ncRNA(uncharacterized)	9.939324127	2.425215903	0.669381787	3.623068255	0.000291129	0.025497887
ADAMDEC1	ADAMDEC1	ADAM-like, decysin 1	284.0620567	2.498906341	0.582962097	4.286567436	1.81E-05	0.004830487
LRP2	LRP2	LDL Receptor Related Protein 2	23.48285074	2.517617975	0.750692014	3.353729528	0.000797303	0.045891586
LOC101118514	DQB; DQB2; OLA-DQB; Ovar-DQB	boLa class II histocompatibility antigen, DQB*0101 beta chain-like	459.7589676	2.557786477	0.70587858	3.623550209	0.000290587	0.025497887
LOC101121038	CRSP2	calcitonin receptor-stimulating peptide 2-like	83.70269416	2.594463468	0.63658657	4.075586244	4.59E-05	0.008541144
CRYM	CRYM	crystallin mu	39.36238221	2.628549866	0.767900757	3.423033306	0.000619265	0.039326216
LOC114118414	TRIM5	tripartite motif-containing protein 5-like	64.08966178	2.630538037	0.717595888	3.665765202	0.0002466	0.024015595
KMO	KMO	kynurenine 3-monooxygenase	7.228893466	2.663211485	0.722719878	3.684984415	0.000228717	0.022951894
LOC101118245	RSRC9; SRRP53	serine/Arginine-related protein 53-like	37.61200046	2.778272728	0.690509873	4.023509059	5.73E-05	0.009640224
MCEMP1	MCEMP1	Mast Cell Expressed Membrane Protein 1	15.92221353	2.811157042	0.81388178	3.454011515	0.000552314	0.036007478
CXCL13	CXCL13	C-X-C motif chemokine ligand 13	84.18055925	2.872339546	0.826807849	3.474010981	0.00051274	0.033986832
LOC101117749	TPCN2	two pore calcium channel protein 2-like	29.22357295	2.907605822	0.595774691	4.880378215	1.06E-06	0.000634204
CLVS2	CLVS2	clavesin 2	34.32659165	3.004629441	0.66551375	4.51475186	6.34E-06	0.002308483
LOC101118537	ANXA5	annexin A5 pseudogene	259.5761668	3.036932457	0.746633434	4.067501292	4.75E-05	0.008596558
LOC101118024	PLAC8	placenta-specific gene 8 protein-like	49.1759213	3.150275757	0.650424117	4.843417813	1.28E-06	0.000719464
CD300H	CD300H; CD300	CD300H	27.85806515	3.15098515	0.945291368	3.333348063	0.000858075	0.048089848
LOC106991530	ncRNA	ncRNA(uncharacterized)	289.0641066	3.258565871	0.933289368	3.491485045	0.000480343	0.032781838
LOC114115250	BST1	ADP-ribosyl cyclase/cyclic ADP-ribose hydrolase 2-like	20.74544149	3.482098336	0.980888698	3.549942358	0.000385316	0.028961922
LOC114111034	DEFB109	beta-defensin 109-like	33.50483848	3.515504663	0.870229698	4.039743383	5.35E-05	0.009323825
LOC114109072	ncRNA	ncRNA(uncharacterized)	10.84424733	3.607417268	0.605916344	5.953655656	2.62E-09	7.18E-06
LOC101119680	MRPS33	28S ribosomal protein S33, mitochondrial pseudogene	42.99806839	3.642620731	0.869469289	4.189476014	2.80E-05	0.0063048
LOC101105860	MICA	MHC class I polypeptide-related sequence A	380.0955806	3.9284966	0.955631085	4.110892438	3.94E-05	0.007708513
FCRL5	FCRL5	Fc receptor-like protein 5	15.27430649	3.950067831	1.020500125	3.870717635	0.000108515	0.014963419
LOC114117347	TAF1A	TATA box-binding protein-associated factor RNA polymerase I subunit A-like	17.02440598	3.962502402	0.877965631	4.513277359	6.38E-06	0.002308483
LOC114112166	BLOC1S2	biogenesis of lysosome-related organelles complex-1 subunit 2	19.60308955	3.973414397	1.160842407	3.422871506	0.000619634	0.039326216
LOC114117770	SIGLEC14	sialic acid-binding Ig-like lectin 14	35.05086272	4.047703265	0.806093608	5.02138117	5.13E-07	0.00044695
ISG20	ISG20	intereferon stimulated gene 20 kDa protein	345.3481155	4.056733979	1.108999507	3.658012428	0.000254179	0.024376774
LOC114113802	APOL2	apolipoprotein L2-like	30.77560431	4.068255707	0.89750672	4.532841501	5.82E-06	0.002213223
LOC114115287	ncRNA	ncRNA(uncharacterized)	827.6372024	4.149804806	0.924845452	4.487025155	7.22E-06	0.002472014
LOC114116187	CALHM6	calcium homeostasis modulator protein 6-like	3.196504424	4.223781532	1.118053211	3.777800101	0.00015822	0.018976945
IDO1	IDO1	Indoleamine 2, 3-dioxygenase 1	70.99377929	4.250284854	1.000203325	4.24942084	2.14E-05	0.005334996
LOC114118454	RPS3A	40S ribosomal protein S3a pseudogene	238.7242918	4.418769128	1.189744914	3.714047504	0.00020397	0.021719457
KRT5	KRT5	keratin 5	4.218636432	4.859566687	1.22517974	3.966411237	7.30E-05	0.011210175
LOC106991051	RPL17	60S ribosomal protein L17 pseudogene	36.16728858	4.874955421	1.115058088	4.371929563	1.23E-05	0.003746791
CALCA	CALCA	Calcitonin Related Polypeptide Alpha	3.485560213	4.980992026	1.434107773	3.473234104	0.000514227	0.033986832
LOC114113688	ncRNA	ncRNA(uncharacterized)	4.669294939	5.189855262	1.228927184	4.223077924	2.41E-05	0.005565091
LOC101120859	CD33; SIGLEC-3	myeloid cell surface antigen CD33	5.073592124	5.257839248	1.579168212	3.329499169	0.000870023	0.048335465
LOC780467	RPL34	60S ribosomal protein L34	7.617610922	5.34086141	1.437977346	3.714148504	0.000203889	0.021719457
LOC114112940	SKP1	S-phase kinase-associated protein 1 pseudogene	42.83978206	5.359334899	0.734448998	7.297082455	2.94E-13	2.82E-09
LOC114118422	TRIM5	tripartite motif-containing protein 5-like	10.83226828	5.45417494	1.451676921	3.757154818	0.000171856	0.019963439
LOC114110793	DOCK7	dedicator of cytokinesis protein 7-like	17.64518848	6.778975005	1.006092882	6.737921647	1.61E-11	1.03E-07
LOC114116708	ncRNA	ncRNA(uncharacterized)	18.33348438	7.710712835	1.568233307	4.916814864	8.80E-07	0.000581389
LOC101114758	Ovar-DRB1; HLA-DRB1	DLA class II histocompatibility antigen, DR-1 beta chain	46.03361351	8.9657079	1.890346435	4.742891426	2.11E-06	0.000993809
LOC114110477	TXNL1	thioredoxin-like protein 1	412.7612919	9.846101217	0.949316285	10.37178164	3.33E-25	6.39E-21
