# Supplementary material for: Gene Expression Profiling of Corpus luteum Reveals Important Insights about Early Pregnancy in Domestic Sheep
Source: Genes (Basel). 2020 Apr 10;11(4):415. doi: 10.3390/genes11040415 (PMC7231023; doi:10.3390/genes11040415)
Supplement: Supplementary file 1 [file genes-11-00415-s001.zip › Supplementary/S4-FS_F1_sig_ed.csv]

GeneID	Gene name	Gene Description	baseMean	log2FoldChange	lfcSE	stat	pvalue	padj
LOC114113045	ERCC; XPB	general transcription and DNA repair factor IIH helicase subunit XPB-like	65.62278661	23.2936233	3.63094808	6.415300574	1.41E-10	1.00E-06
FGF23	FGF23	Fibroblast growth factor 23	63.17105859	-2.027313595	0.487461201	-4.158922994	3.20E-05	0.022781617
SCIN	SCIN	Scinderin	398.5661264	1.559702933	0.38133681	4.090092782	4.31E-05	0.025656439
LOC114115287	ncRNA	uncharacterized ncRNA	827.6372024	3.766813839	0.924374444	4.074986997	4.60E-05	0.026640065
MEPE	MEPE	matrix extracellular phosphoglycoprotein	80.90510032	-2.586859994	0.534534559	-4.839462581	1.30E-06	0.002145142
LOC101120331	SULT1E1	estrogen sulfotransferase	124.6799656	-3.104663905	0.701018912	-4.428787655	9.48E-06	0.009226594
LOC114108752	SENP6	sentrin-specific protease 6-like	341.3828341	-10.17682728	1.606797699	-6.333608328	2.39E-10	1.07E-06
CLVS2	CLVS2	clavesin-2	34.32659165	2.741809904	0.659464561	4.157630394	3.22E-05	0.022781617
LOC114116143	ULBP1	UL16-binding protein 1-like	12.40198795	-5.582701083	1.17038853	-4.769955396	1.84E-06	0.002631329
LOC101121293	HBS1L	HBS1-like protein	105.6403681	3.215429249	0.76424351	4.207336021	2.58E-05	0.019767506
LOC114116115	ncRNA	uncharacterized ncRNA	6.471122298	-5.873204683	1.149326874	-5.110125602	3.22E-07	0.000689606
LOC114116170	STX7	syntaxin-7 pseudogene	246.2037599	3.765916627	0.576654301	6.530631305	6.55E-11	7.40E-07
LOC106991389	MRP4	multidrug resistance-associated protein 4-like	7.265770733	-5.783841557	1.251532731	-4.621406546	3.81E-06	0.004802452
LOC101113251	ALOX12e	arachidonate 12-lipoxygenase	31.32945637	2.401346418	0.597437791	4.019408306	5.83E-05	0.028356422
CA5A	CA5A	carbonic anhydrase 5A	983.4219945	-8.20204698	1.257461493	-6.522702305	6.91E-11	7.40E-07
HBB	HBB	hemoglobin subunit beta	87.72963987	4.223603603	1.052087471	4.014498528	5.96E-05	0.028356422
FOLR3	FOLR3	folate receptor gamma	461.4664898	1.788636023	0.463360124	3.860142315	0.000113321	0.042771755
LOC114118704	TVP23	Golgi apparatus membrane protein TVP23 homolog B pseudogene	38.85436938	7.321078782	1.425241988	5.136726847	2.80E-07	0.000689606
LOC101103351	EEF1A1	elongation factor 1-alpha 1 pseudogene	41.69797467	2.062251499	0.499366397	4.129736223	3.63E-05	0.02431034
SEZ6L	SEZ6L	seizure related 6 homolog like	58.73419123	2.784105647	0.440071622	6.32648302	2.51E-10	1.07E-06
ST8SIA2	ST8SIA2	alpha-2,8-sialyltransferase 8B	1882.103931	-1.589425152	0.377024521	-4.215707641	2.49E-05	0.019753696
CHRNA7	CHRNA7	cholinergic receptor nicotinic alpha 7 subunit	179.9047616	2.231100478	0.544582625	4.096899858	4.19E-05	0.02562566
LOC101117971	CCR1	C-C chemokine receptor type 1	742.7522361	1.597634543	0.392855944	4.066718517	4.77E-05	0.026876337
LOC101113965	UBD	ubiquitin D-like	240.6851279	2.104045842	0.433991467	4.848127215	1.25E-06	0.002145142
LOC114109527	NCLP	nucleolin pseudogene	74.88683202	-2.344349663	0.436100655	-5.375707737	7.63E-08	0.000272328
SLC14A1	SLC14A1	solute carrier family 14 member 1	186.6077956	1.777733333	0.419285019	4.239916171	2.24E-05	0.01842147
LOC114110673	Hba1	hemoglobin subunit alpha-1/2	3.146037281	5.453748524	1.403661876	3.885371981	0.000102173	0.040528752
LOC101118415	STEAP1	metalloreductase STEAP1	18.62614005	-3.420716959	0.715888641	-4.778280815	1.77E-06	0.002631329
ANOS1	ANOS1	anosmin 1	169.632315	1.627404241	0.410223217	3.96711881	7.27E-05	0.032463229
VSIG4	VSIG4	v-set and immunoglobulin domain containing 4	208.2529908	1.523084433	0.376995008	4.040065258	5.34E-05	0.027917225
LOC114112735	ncRNA	uncharacterized ncRNA	14.66095101	-5.015016063	1.269051221	-3.951783805	7.76E-05	0.033231333
