# Supplementary material for: Gene Expression Profiling of Corpus luteum Reveals Important Insights about Early Pregnancy in Domestic Sheep
Source: Genes (Basel). 2020 Apr 10;11(4):415. doi: 10.3390/genes11040415 (PMC7231023; doi:10.3390/genes11040415)
Supplement: Supplementary file 1 [file genes-11-00415-s001.zip › Supplementary/S5-TX_F1_sig_ed.csv]

gene id	Gene name	gene description	baseMean	log2FoldChange	lfcSE	stat	pvalue	padj
LOC114110793	DOCK7	dedicator of cytokinesis protein 7-like	17.64518848	-7.378582698	1.003553581	-7.352455157	1.95E-13	1.91E-09
LOC114115573	COX7C	cytochrome c oxidase subunit 7C, mitochondrial	101.7535845	2.999783643	0.727652373	4.122550484	3.75E-05	0.022275374
LOC114109072	ncRNA	uncharacterized ncRNA	10.84424733	-2.575306115	0.620967071	-4.14725069	3.36E-05	0.020629036
LOC101111596	DDX21	nucleolar RNA helicase 2 pseudogene	65.60125222	8.101393848	1.634422451	4.956731869	7.17E-07	0.000983023
LOC101118245	RSRC9; SRRP53	serine/Arginine-related protein 53-like	37.61200046	-4.031833135	0.686102292	-5.876431516	4.19E-09	8.22E-06
LOC114112940	SKP1	S-phase kinase-associated protein 1 pseudogene	42.83978206	-4.8775295	0.735857144	-6.62836468	3.39E-11	1.66E-07
LOC114113045	ERCC; XPB	general transcription and DNA repair factor IIH helicase subunit XPB-like	65.62278661	21.65244825	3.631728018	5.962023627	2.49E-09	6.11E-06
DNER	DNER	Delta and Notch-like epidermal growth factor-related receptor	219.2447807	2.32696145	0.525635995	4.426944636	9.56E-06	0.008522884
FGF23	FGF23	Fibroblast growth factor 23	63.17105859	-2.097100911	0.489226913	-4.286560809	1.81E-05	0.013184789
LOC114113688	ncRNA	uncharacterized ncRNA	4.669294939	-5.208393888	1.229429186	-4.236432603	2.27E-05	0.014371707
LOC106991051	RPL17	60S ribosomal protein L17 pseudogene	36.16728858	-4.894760401	1.11511217	-4.389478057	1.14E-05	0.009691551
LOC114115623	TOMM20	mitochondrial import receptor subunit TOM20 homolog	170.6139728	2.461853745	0.489510459	5.029215821	4.92E-07	0.000743205
LOC114115666	EEF2	elongation factor 2 pseudogene	856.5589468	2.291202309	0.389751327	5.878626069	4.14E-09	8.22E-06
LOC114116187	CALHM6	calcium homeostasis modulator protein 6-like	3.196504424	-4.98870504	1.102043208	-4.526778084	5.99E-06	0.006183777
LOC114116170	STX7	syntaxin-7 pseudogene	246.2037599	3.450983627	0.576937985	5.981550388	2.21E-09	6.11E-06
LOC101111747	RPS6	40S ribosomal protein S6 pseudogene	80.44759673	-2.013244066	0.472106342	-4.264386826	2.00E-05	0.013560226
LOC101118537	ANXA5	annexin A5 pseudogene	259.5761668	-2.989672618	0.746674587	-4.003983357	6.23E-05	0.034911491
LOC114116708	ncRNA	uncharacterized ncRNA	18.33348438	-6.25272709	1.57323875	-3.974429875	7.05E-05	0.036421356
LOC106990106	EZR	ezrin pseudogene	85.4586024	3.464208449	0.562469938	6.158921956	7.32E-10	2.39E-06
LOC114117347	TAF1A	TATA box-binding protein-associated factor RNA polymerase I subunit A-like	17.02440598	-3.758799138	0.879381863	-4.274365093	1.92E-05	0.013430113
CA5A	CA5A	Carbonic anhydrase VA	983.4219945	-8.406108486	1.261176478	-6.665291206	2.64E-11	1.66E-07
LOC105602107	XlCGF17.1	gastrula zinc finger protein XlCGF17.1-like	157.5734063	-3.061631384	0.482507623	-6.345249766	2.22E-10	8.71E-07
LOC114109364	H3.3	histone H3.3-like	26.95181019	3.541109299	0.715733198	4.94752697	7.52E-07	0.000983023
LOC101114758	Ovar-DRB1; HLA-DRB1	DLA class II histocompatibility antigen, DR-1 beta chain	46.03361351	-7.762843102	1.891648522	-4.103744968	4.07E-05	0.023455949
LOC114109527	NCLP	nucleolin pseudogene	74.88683202	-2.465723664	0.438538635	-5.622591646	1.88E-08	3.35E-05
LOC114110477	TXNL1	thioredoxin-like protein 1	412.7612919	-8.773975349	0.949570102	-9.239944821	2.47E-20	4.84E-16
CRYM	CRYM	Mu-crystallin	39.36238221	-3.325258495	0.765983179	-4.341163859	1.42E-05	0.011585244
