# Supplementary material for: Gene Expression Profiling of Corpus luteum Reveals Important Insights about Early Pregnancy in Domestic Sheep
Source: Genes (Basel). 2020 Apr 10;11(4):415. doi: 10.3390/genes11040415 (PMC7231023; doi:10.3390/genes11040415)
Supplement: Supplementary file 1 [file genes-11-00415-s001.zip › Supplementary/S6-ClueGOResults_FS_TX_FXup.xlsx]

## Sheet: ClueGOResults_FS_TX_FXup_Final0
GOID	Ontology Source	GOTerm	GOLevels	GOGroups	Nr. Genes	% Associated Genes	Term PValue	Term PValue Corrected with Benjamini-Hochberg	Group PValue	Group PValue Corrected with Benjamini-Hochberg	Associated Genes Found	All Associated Genes	OverViewTerm
GO:0005125	GO_BiologicalProcess-EBI-UniProt-GOA_18.07.2019_00h00	cytokine activity	[4, 5, 6, 7]	[Group2]	5	4.90196	1.28548e-05	6.42739e-05	{Group2=7.95957261909758E-5}	{Group2=1.591914523819516E-4}	[CCL24, CCL5, CXCL13, CXCL9, IL1RN]	[BMP15, BMP3, BMP4, CCL1, CCL16, CCL19, CCL20, CCL21, CCL22, CCL24, CCL25, CCL26, CCL28, CCL5, CD40LG, CLCF1, CRLF1, CSF1, CSF2, CSF3, CX3CL1, CXCL1, CXCL10, CXCL11, CXCL12, CXCL13, CXCL14, CXCL16, CXCL8, CXCL9, EDN1, FASLG, FLT3LG, GDF10, GDF9, IFNE, IFNG, IL10, IL12A, IL12B, IL15, IL16, IL17A, IL17B, IL17C, IL17F, IL18, IL1A, IL1B, IL1RN, IL23A, IL25, IL26, IL33, IL6, IL7, INHBA, KITLG, LIF, LO…	FALSE
GO:0006835	GO_BiologicalProcess-EBI-UniProt-GOA_18.07.2019_00h00	dicarboxylic acid transport	[7, 8]	[Group0]	3	8.33333	0.00016857	0.000316068	{Group0=5.338124679025672E-4}	{Group0=5.338124679025672E-4}	[FOLR3, LRP2, SLC13A5]	[APBA1, ARL6IP1, ARL6IP5, EPM2A, FOLR1, FOLR2, FOLR3, GIPC1, KCNJ10, LRP2, LRRC8D, LRRC8E, NF1, NTRK2, P2RX7, PSEN1, RAB3GAP1, SLC13A3, SLC13A5, SLC17A7, SLC17A8, SLC19A1, SLC1A1, SLC1A2, SLC1A3, SLC1A6, SLC25A12, SLC25A13, SLC25A22, SLC26A6, SLC26A7, SLC26A8, SLC38A7, SLC46A1, SLC7A11, SNCA]	TRUE
GO:0006855	GO_BiologicalProcess-EBI-UniProt-GOA_18.07.2019_00h00	drug transmembrane transport	[5]	[Group0]	3	7.69231	0.000214419	0.000321628	{Group0=5.338124679025672E-4}	{Group0=5.338124679025672E-4}	[FOLR3, LRP2, SLC13A5]	[AQP1, ARL6IP1, ARL6IP5, ATP8B1, EPM2A, FOLR1, FOLR2, FOLR3, KCNJ10, LRP2, OSR1, PQLC2, PSEN1, SLC13A5, SLC16A12, SLC17A8, SLC19A1, SLC1A1, SLC1A2, SLC1A3, SLC1A6, SLC25A12, SLC25A13, SLC25A22, SLC25A26, SLC25A29, SLC25A38, SLC38A3, SLC38A7, SLC38A9, SLC46A1, SLC4A11, SLC6A5, SLC6A8, SLC7A11, SLC7A2, SLC7A5, STK39, TMEM30A]	FALSE
GO:0008009	GO_BiologicalProcess-EBI-UniProt-GOA_18.07.2019_00h00	chemokine activity	[5, 6, 7, 8]	[Group2]	4	12.1212	2.70766e-06	4.06149e-05	{Group2=7.95957261909758E-5}	{Group2=1.591914523819516E-4}	[CCL24, CCL5, CXCL13, CXCL9]	[CCL1, CCL16, CCL19, CCL20, CCL21, CCL22, CCL24, CCL25, CCL26, CCL28, CCL5, CX3CL1, CXCL1, CXCL10, CXCL11, CXCL12, CXCL13, CXCL14, CXCL16, CXCL8, CXCL9, LOC100101238, LOC101103916, LOC101104151, LOC101111035, LOC101111303, LOC101114285, LOC101114535, LOC101115044, LOC101119572, LOC101119832, LOC101122122, XCL1]	FALSE
GO:0019955	GO_MolecularFunction-EBI-UniProt-GOA_18.07.2019_00h00	cytokine binding	[3]	[Group3]	3	4.05405	0.00141398	0.00141398	{Group3=4.1486280729246594E-5}	{Group3=1.6594512291698637E-4}	[CD4, IL12RB1, IL1RN]	[ACKR1, ACKR3, ACKR4, ACVR1, ACVRL1, BMPR2, CCR3, CCR5, CCR6, CCR7, CD109, CD4, CD74, CER1, CNTFR, COMP, COPS5, CRLF1, CSF1R, CSF3R, CX3CR1, CXCR1, CXCR3, CXCR4, CXCR6, ELANE, ENG, FZD4, GDF5, HYAL2, IFNAR1, IFNGR1, IL12A, IL12B, IL12RB1, IL17F, IL18R1, IL1R1, IL1R2, IL1RN, IL20RA, IL20RB, IL22RA1, IL22RA2, IL23R, IL2RA, IL2RB, IL31RA, IL6R, IL6ST, ITGA4, ITGAV, ITGB1, KIT, KLHL20, LOC101117706, …	FALSE
GO:0042379	GO_MolecularFunction-EBI-UniProt-GOA_18.07.2019_00h00	chemokine receptor binding	[5]	[Group2]	4	10.8108	4.33242e-06	3.24931e-05	{Group2=7.95957261909758E-5}	{Group2=1.591914523819516E-4}	[CCL24, CCL5, CXCL13, CXCL9]	[CCL1, CCL16, CCL19, CCL20, CCL21, CCL22, CCL24, CCL25, CCL26, CCL28, CCL5, CCRL2, CNIH4, CX3CL1, CXCL1, CXCL10, CXCL11, CXCL12, CXCL13, CXCL14, CXCL16, CXCL8, CXCL9, LOC100101238, LOC101103916, LOC101104151, LOC101111035, LOC101111303, LOC101114285, LOC101114535, LOC101115044, LOC101117706, LOC101119572, LOC101119832, LOC101122122, S100A14, XCL1]	TRUE
GO:0048525	GO_BiologicalProcess-EBI-UniProt-GOA_18.07.2019_00h00	negative regulation of viral process	[3, 4, 5, 6]	[Group1]	3	5.76923	0.000504647	0.000582285	{Group1=2.1589224806654926E-4}	{Group1=2.87856330755399E-4}	[CCL5, ISG20, TRIM10]	[BANF1, CCL5, CCNK, EIF2AK2, GSN, HDAC1, IFIT5, ILF3, INPP5K, ISG15, ISG20, JUN, LOC101102194, LOC101119572, LTF, MAVS, MBL2, MID2, MORC2, MPHOSPH8, MX1, NUCKS1, PLSCR1, PML, POU2F3, PROX1, PSMC3, PTX3, RNASEL, RSAD2, SLPI, SNX3, SRPK1, SRPK2, TFAP4, TNF, TRIM10, TRIM11, TRIM13, TRIM15, TRIM21, TRIM26, TRIM27, TRIM28, TRIM32, TRIM35, TRIM62, TRIM8, VAPA, ZC3H12A, ZC3HAV1, ZFP36]	FALSE
GO:1903900	GO_BiologicalProcess-EBI-UniProt-GOA_18.07.2019_00h00	regulation of viral life cycle	[5, 6]	[Group1]	4	4.34783	0.000162696	0.000348634	{Group1=2.1589224806654926E-4}	{Group1=2.87856330755399E-4}	[CCL5, CD4, ISG20, TRIM10]	[ADAR, ADARB1, BANF1, BCL2, CAV2, CCL5, CCNK, CD4, CD74, CHMP2A, CHMP2B, CHMP4B, CHMP4C, CNOT7, CXCL8, DDB1, DDX3X, EIF2AK2, FBXL2, FKBP6, FMR1, GSN, HACD3, HS3ST5, IFIT5, ILF3, INPP5K, ISG15, ISG20, KPNA2, KPNA6, LARP1, LGALS1, LOC101102194, LOC101119572, LTF, MAVS, MID2, MORC2, MPHOSPH8, MX1, NECTIN2, NR5A2, NUCKS1, P4HB, PDE12, PKN2, PLSCR1, PML, PPIB, PPID, PPIE, PPIH, PROX1, PTX3, RAD23A, RN…	TRUE
GO:1903901	GO_BiologicalProcess-EBI-UniProt-GOA_18.07.2019_00h00	negative regulation of viral life cycle	[4, 5, 6, 7]	[Group1]	3	6.97674	0.000287139	0.000391553	{Group1=2.1589224806654926E-4}	{Group1=2.87856330755399E-4}	[CCL5, ISG20, TRIM10]	[BANF1, CCL5, CCNK, EIF2AK2, GSN, IFIT5, ILF3, INPP5K, ISG15, ISG20, LOC101102194, LOC101119572, LTF, MAVS, MID2, MORC2, MPHOSPH8, MX1, PLSCR1, PML, PROX1, PTX3, RNASEL, RSAD2, SLPI, SNX3, SRPK1, SRPK2, TNF, TRIM10, TRIM11, TRIM13, TRIM15, TRIM21, TRIM26, TRIM27, TRIM28, TRIM32, TRIM35, TRIM8, VAPA, ZC3H12A, ZC3HAV1]	FALSE
KEGG:04061	KEGG_18.07.2019	Viral protein interaction with cytokine and cytokine receptor	[-1]	[Group2]	4	5	9.45155e-05	0.000354433	{Group2=7.95957261909758E-5}	{Group2=1.591914523819516E-4}	[CCL24, CCL5, CXCL13, CXCL9]	[ACKR3, ACKR4, CCL1, CCL16, CCL19, CCL20, CCL21, CCL22, CCL24, CCL25, CCL26, CCL28, CCL5, CCR10, CCR3, CCR4, CCR5, CCR6, CCR7, CCR8, CCR9, CSF1, CSF1R, CX3CL1, CX3CR1, CXCL1, CXCL10, CXCL11, CXCL12, CXCL13, CXCL14, CXCL8, CXCL9, CXCR1, CXCR2, CXCR3, CXCR4, CXCR5, IL10, IL10RA, IL10RB, IL18, IL18R1, IL18RAP, IL20RA, IL20RB, IL22RA1, IL24, IL2RA, IL2RB, IL2RG, IL34, IL6, IL6R, IL6ST, LOC101103238, …	FALSE
KEGG:04612	KEGG_18.07.2019	Antigen processing and presentation	[-1]	[Group3]	3	4.05405	0.00141398	0.00141398	{Group3=4.1486280729246594E-5}	{Group3=1.6594512291698637E-4}	[CD4, LOC101114758, LOC101118514]	[B2M, CALR, CANX, CD4, CD74, CD8A, CD8B, CIITA, CREB1, CTSB, CTSL, CTSS, CTSV, HSP90AA1, HSP90AB1, HSPA1A, HSPA1L, HSPA2, HSPA4, HSPA6, HSPA8, IFI30, IFNG, LGMN, LOC101101976, LOC101102227, LOC101103260, LOC101103752, LOC101104216, LOC101104866, LOC101105609, LOC101106374, LOC101107641, LOC101107908, LOC101108171, LOC101108696, LOC101108961, LOC101109219, LOC101109492, LOC101109746, LOC101109747,…	FALSE
KEGG:04640	KEGG_18.07.2019	Hematopoietic cell lineage	[-1]	[Group3]	4	4.44444	0.000149427	0.000373568	{Group3=4.1486280729246594E-5}	{Group3=1.6594512291698637E-4}	[CD4, LOC101114758, LOC101118514, LOC101120859]	[ANPEP, CD1, CD14, CD19, CD1D, CD1E, CD2, CD22, CD24, CD34, CD37, CD3D, CD3E, CD3G, CD4, CD44, CD5, CD55, CD59, CD7, CD8A, CD8B, CD9, CR2, CSF1, CSF1R, CSF2, CSF3, CSF3R, DNTT, EPOR, FCGR1A, FLT3, FLT3LG, GP1BA, GP5, IL11RA, IL1A, IL1B, IL1R1, IL1R2, IL2RA, IL3RA, IL4R, IL5RA, IL6, IL6R, IL7, IL7R, ITGA1, ITGA2, ITGA2B, ITGA3, ITGA4, ITGA5, ITGA6, ITGAM, ITGB3, KIT, KITLG, LOC101102230, LOC101108…	FALSE
KEGG:04658	KEGG_18.07.2019	Th1 and Th2 cell differentiation	[-1]	[Group3]	4	4.81928	0.000109105	0.000327316	{Group3=4.1486280729246594E-5}	{Group3=1.6594512291698637E-4}	[CD4, IL12RB1, LOC101114758, LOC101118514]	[CD247, CD3D, CD3E, CD3G, CD4, CHUK, DLL1, DLL3, DLL4, FOS, GATA3, IFNG, IFNGR1, IFNGR2, IKBKB, IKBKG, IL12A, IL12B, IL12RB1, IL12RB2, IL13, IL2RA, IL2RB, IL2RG, IL4R, JAG1, JAK1, JAK2, JAK3, JUN, LAT, LCK, LOC101108696, LOC101108961, LOC101109219, LOC101109492, LOC101109746, LOC101109747, LOC101110545, LOC101111217, LOC101112038, LOC101112639, LOC101114758, LOC101115073, LOC101116099, LOC1011162…	TRUE
KEGG:04659	KEGG_18.07.2019	Th17 cell differentiation	[-1]	[Group3]	4	4.12371	0.000199576	0.000332626	{Group3=4.1486280729246594E-5}	{Group3=1.6594512291698637E-4}	[CD4, IL12RB1, LOC101114758, LOC101118514]	[AHR, CD247, CD3D, CD3E, CD3G, CD4, CHUK, FOS, FOXP3, GATA3, HIF1A, HSP90AA1, HSP90AB1, IFNG, IFNGR1, IFNGR2, IKBKB, IKBKG, IL12RB1, IL17A, IL17F, IL1B, IL1R1, IL21R, IL23A, IL23R, IL27RA, IL2RA, IL2RB, IL2RG, IL4R, IL6, IL6R, IL6ST, IRF4, JAK1, JAK2, JAK3, JUN, LAT, LCK, LOC101108696, LOC101108961, LOC101109219, LOC101109492, LOC101109746, LOC101109747, LOC101110545, LOC101112038, LOC101112639, …	FALSE
KEGG:04672	KEGG_18.07.2019	Intestinal immune network for IgA production	[-1]	[Group3]	3	6.81818	0.000307507	0.000384384	{Group3=4.1486280729246594E-5}	{Group3=1.6594512291698637E-4}	[ICOS, LOC101114758, LOC101118514]	[AICDA, CCL25, CCL28, CCR10, CCR9, CD28, CD40, CD40LG, CD80, CD86, CXCL12, CXCR4, ICOS, ICOSLG, IL10, IL15, IL15RA, IL6, ITGA4, ITGB7, LOC101108696, LOC101108961, LOC101109219, LOC101109492, LOC101109746, LOC101109747, LOC101110545, LOC101112038, LOC101114758, LOC101115073, LOC101116099, LOC101118514, LOC101120392, LTBR, MADCAM1, MAP3K14, OVAR-DRB1, PIGR, TGFB1, TNFRSF13B, TNFRSF13C, TNFRSF17, TN…	FALSE
KEGG:05321	KEGG_18.07.2019	Inflammatory bowel disease (IBD)	[-1]	[Group3]	3	5.17241	0.000695837	0.00074554	{Group3=4.1486280729246594E-5}	{Group3=1.6594512291698637E-4}	[IL12RB1, LOC101114758, LOC101118514]	[FOXP3, IFNG, IFNGR1, IFNGR2, IL10, IL12A, IL12B, IL12RB1, IL12RB2, IL13, IL17A, IL17F, IL18, IL18R1, IL18RAP, IL1A, IL1B, IL21R, IL23A, IL23R, IL2RG, IL4R, IL6, JUN, LOC101108696, LOC101108961, LOC101109219, LOC101109492, LOC101109746, LOC101109747, LOC101110545, LOC101112038, LOC101114758, LOC101115073, LOC101116099, LOC101118514, LOC101120392, NFATC1, NFKB1, NOD2, OVAR-DRB1, RELA, RORA, RORC, …	FALSE
